# Supplementary material for: Influence of the Infill Orientation on the Properties of Zirconia Parts Produced by Fused Filament Fabrication
Source: Materials (Basel). 2020 Jul 15;13(14):3158. doi: 10.3390/ma13143158 (PMC7411807; doi:10.3390/ma13143158)
Supplement: Supplementary file 1 [file materials-13-03158-s001.zip]

Archive with 5 entries (5 files):
- Supporting informaiton/Figure S1.jpg
- Supporting informaiton/Figure S2.jpg
- Supporting informaiton/File S1.gcode
- Supporting informaiton/File S2.gcode
- Supporting informaiton/File S3.gcode
