# Supplementary material for: Influence of the Infill Orientation on the Properties of Zirconia Parts Produced by Fused Filament Fabrication
Source: Materials (Basel). 2020 Jul 15;13(14):3158. doi: 10.3390/ma13143158 (PMC7411807; doi:10.3390/ma13143158)
Supplement: Supplementary file 1 [file materials-13-03158-s001.zip › Supporting informaiton/File S1.gcode]

	G-Code generated by Simplify3D(R) Version 4.1.2
	Jul 3, 2019 at 9:50:57 AM
	Settings Summary
	processName,Process1
	applyToModels,3pointbendingtest_doe_v3_5spec
	profileName,BA_Huber_Specimens_0
	profileVersion,2019-07-01 13:35:27
	baseProfile,Wanhao Duplicator i3 (modified)
	printMaterial,PLA
	printQuality,Medium
	printExtruders,
	extruderName,Primary Extruder
	extruderToolheadNumber,0
	extruderDiameter,0.6
	extruderAutoWidth,0
	extruderWidth,0.6
	extrusionMultiplier,0.85
	extruderUseRetract,1
	extruderRetractionDistance,0.5
	extruderExtraRestartDistance,0
	extruderRetractionZLift,0.75
	extruderRetractionSpeed,1200
	extruderUseCoasting,0
	extruderCoastingDistance,0.2
	extruderUseWipe,0
	extruderWipeDistance,5
	primaryExtruder,0
	layerHeight,0.15
	topSolidLayers,0
	bottomSolidLayers,0
	perimeterOutlines,1
	printPerimetersInsideOut,1
	startPointOption,2
	startPointOriginX,0
	startPointOriginY,0
	sequentialIslands,0
	spiralVaseMode,0
	firstLayerHeightPercentage,100
	firstLayerWidthPercentage,100
	firstLayerUnderspeed,0.4
	useRaft,0
	raftExtruder,0
	raftTopLayers,3
	raftBaseLayers,2
	raftOffset,3
	raftSeparationDistance,0.14
	raftTopInfill,100
	aboveRaftSpeedMultiplier,0.3
	useSkirt,1
	skirtExtruder,0
	skirtLayers,1
	skirtOutlines,2
	skirtOffset,3
	usePrimePillar,0
	primePillarExtruder,999
	primePillarWidth,12
	primePillarLocation,7
	primePillarSpeedMultiplier,1
	useOozeShield,0
	oozeShieldExtruder,999
	oozeShieldOffset,2
	oozeShieldOutlines,1
	oozeShieldSidewallShape,1
	oozeShieldSidewallAngle,30
	oozeShieldSpeedMultiplier,1
	infillExtruder,0
	internalInfillPattern,Rectilinear
	externalInfillPattern,Rectilinear
	infillPercentage,100
	outlineOverlapPercentage,50
	infillExtrusionWidthPercentage,100
	minInfillLength,5
	infillLayerInterval,1
	internalInfillAngles,0
	overlapInternalInfillAngles,0
	externalInfillAngles,0
	generateSupport,0
	supportExtruder,0
	supportInfillPercentage,30
	supportExtraInflation,0
	supportBaseLayers,0
	denseSupportExtruder,0
	denseSupportLayers,0
	denseSupportInfillPercentage,70
	supportLayerInterval,1
	supportHorizontalPartOffset,0.3
	supportUpperSeparationLayers,1
	supportLowerSeparationLayers,1
	supportType,0
	supportGridSpacing,4
	maxOverhangAngle,45
	supportAngles,0
	temperatureName,Primary Extruder,Heated Bed
	temperatureNumber,0,0
	temperatureSetpointCount,1,1
	temperatureSetpointLayers,1,1
	temperatureSetpointTemperatures,255,100
	temperatureStabilizeAtStartup,1,1
	temperatureHeatedBed,0,1
	fanLayers,1,2
	fanSpeeds,0,100
	blipFanToFullPower,0
	adjustSpeedForCooling,0
	minSpeedLayerTime,30
	minCoolingSpeedSlowdown,15
	increaseFanForCooling,0
	minFanLayerTime,45
	maxCoolingFanSpeed,100
	increaseFanForBridging,0
	bridgingFanSpeed,100
	use5D,1
	relativeEdistances,0
	allowEaxisZeroing,1
	independentExtruderAxes,0
	includeM10123,0
	stickySupport,1
	applyToolheadOffsets,0
	gcodeXoffset,0
	gcodeYoffset,0
	gcodeZoffset,0
	overrideMachineDefinition,1
	machineTypeOverride,0
	strokeXoverride,200
	strokeYoverride,200
	strokeZoverride,180
	originOffsetXoverride,0
	originOffsetYoverride,0
	originOffsetZoverride,0
	homeXdirOverride,-1
	homeYdirOverride,-1
	homeZdirOverride,-1
	flipXoverride,1
	flipYoverride,-1
	flipZoverride,1
	toolheadOffsets,0,0|0,0|0,0|0,0|0,0|0,0
	overrideFirmwareConfiguration,1
	firmwareTypeOverride,RepRap (Marlin/Repetier/Sprinter)
	GPXconfigOverride,r2
	baudRateOverride,115200
	overridePrinterModels,1
	printerModelsOverride
	startingGcode,G28	home all axes
	layerChangeGcode,
	retractionGcode,
	toolChangeGcode,
	endingGcode,G28 X0	home X-axis,M104 S0	turn off extruder,M140 S0	turn off bed,M84	disable motors
	exportFileFormat,gcode
	celebration,0
	celebrationSong,Indiana
	postProcessing,
	defaultSpeed,750
	outlineUnderspeed,1
	solidInfillUnderspeed,1
	supportUnderspeed,1
	rapidXYspeed,4800
	rapidZspeed,1000
	minBridgingArea,5
	bridgingExtraInflation,0
	bridgingExtrusionMultiplier,1
	bridgingSpeedMultiplier,0.3
	useFixedBridgingAngle,0
	fixedBridgingAngle,0
	applyBridgingToPerimeters,1
	filamentDiameters,1.75|1.75|1.75|1.75|1.75|1.75
	filamentPricesPerKg,46|46|46|46|46|46
	filamentDensities,1.25|1.25|1.25|1.25|1.25|1.25
	useMinPrintHeight,0
	minPrintHeight,0
	useMaxPrintHeight,0
	maxPrintHeight,0
	useDiaphragm,0
	diaphragmLayerInterval,20
	robustSlicing,1
	mergeAllIntoSolid,0
	onlyRetractWhenCrossingOutline,1
	retractBetweenLayers,1
	useRetractionMinTravel,0
	retractionMinTravel,3
	retractWhileWiping,0
	onlyWipeOutlines,1
	avoidCrossingOutline,1
	maxMovementDetourFactor,999
	toolChangeRetractionDistance,12
	toolChangeExtraRestartDistance,-0.5
	toolChangeRetractionSpeed,600
	externalThinWallType,0
	internalThinWallType,1
	thinWallAllowedOverlapPercentage,10
	singleExtrusionMinLength,0
	singleExtrusionMinPrintingWidthPercentage,30
	singleExtrusionMaxPrintingWidthPercentage,200
	singleExtrusionEndpointExtension,0
	horizontalSizeCompensation,0
G90
M82
M106 S0
M140 S100
M190 S100
M104 S255 T0
M109 S255 T0
G28	home all axes
	process Process1
	layer 1, Z = 0.150
T0
G92 E0.0000
G1 E-0.5000 F1200
	feature skirt
	tool H0.150 W0.600
G1 Z0.750 F1000
G1 X16.906 Y13.940 F4800
G1 Z0.150 F1000
G1 E0.0000 F1200
G92 E0.0000
G1 X19.191 Y11.655 E0.1028 F300
G1 X62.422 Y11.655 E1.4777
G1 X64.706 Y13.940 E1.5805
G1 X64.706 Y44.780 E2.5614
G1 X62.422 Y47.065 E2.6641
G1 X19.191 Y47.065 E4.0391
G1 X16.906 Y44.780 E4.1418
G1 X16.906 Y13.940 E5.1227
G92 E0.0000
G1 E-0.5000 F1200
G1 Z0.900 F1000
G1 X17.506 Y14.188 F4800
G1 Z0.150 F1000
G1 E0.0000 F1200
G92 E0.0000
G1 X19.439 Y12.255 E0.0869 F300
G1 X62.173 Y12.255 E1.4461
G1 X64.106 Y14.188 E1.5330
G1 X64.106 Y44.532 E2.4981
G1 X62.173 Y46.465 E2.5851
G1 X19.439 Y46.465 E3.9442
G1 X17.506 Y44.532 E4.0312
G1 X17.506 Y14.188 E4.9963
G92 E0.0000
G1 E-0.5000 F1200
	feature outer perimeter
G1 Z0.900 F1000
G1 X21.106 Y15.855 F4800
G1 Z0.150 F1000
G1 E0.0000 F1200
G92 E0.0000
G1 X60.506 Y15.855 E1.2531 F300
G1 X60.506 Y18.865 E1.3489
G1 X21.106 Y18.865 E2.6020
G1 X21.106 Y15.855 E2.6977
	feature infill
G1 X21.406 Y16.160 F4800
G92 E0.0000
G1 X60.206 Y16.160 E1.2340 F300
G1 X60.206 Y16.760 E1.2531
G1 X21.406 Y16.760 E2.4872
G1 X21.406 Y17.360 E2.5062
G1 X60.206 Y17.360 E3.7403
G1 X60.206 Y17.960 E3.7594
G1 X21.406 Y17.960 E4.9934
G1 X21.406 Y18.560 E5.0125
G1 X60.206 Y18.560 E6.2465
G92 E0.0000
G1 E-0.5000 F1200
	feature outer perimeter
G1 Z0.900 F1000
G1 X60.234 Y18.865 F4800
G1 X60.506 Y18.865
G1 X60.506 Y21.855
G1 Z0.150 F1000
G1 E0.0000 F1200
G92 E0.0000
G1 X60.506 Y24.865 E0.0957 F300
G1 X21.106 Y24.865 E1.3489
G1 X21.106 Y21.855 E1.4446
G1 X60.506 Y21.855 E2.6977
	feature infill
G1 X60.206 Y24.560 F4800
G92 E0.0000
G1 X21.406 Y24.560 E1.2340 F300
G1 X21.406 Y23.960 E1.2531
G1 X60.206 Y23.960 E2.4872
G1 X60.206 Y23.360 E2.5062
G1 X21.406 Y23.360 E3.7403
G1 X21.406 Y22.760 E3.7594
G1 X60.206 Y22.760 E4.9934
G1 X60.206 Y22.160 E5.0125
G1 X21.406 Y22.160 E6.2465
G92 E0.0000
G1 E-0.5000 F1200
	feature outer perimeter
G1 Z0.900 F1000
G1 X21.264 Y24.865 F4800
G1 X21.106 Y24.865
G1 X21.106 Y27.855
G1 Z0.150 F1000
G1 E0.0000 F1200
G92 E0.0000
G1 X60.506 Y27.855 E1.2531 F300
G1 X60.506 Y30.865 E1.3489
G1 X21.106 Y30.865 E2.6020
G1 X21.106 Y27.855 E2.6977
	feature infill
G1 X21.406 Y28.160 F4800
G92 E0.0000
G1 X60.206 Y28.160 E1.2340 F300
G1 X60.206 Y28.760 E1.2531
G1 X21.406 Y28.760 E2.4872
G1 X21.406 Y29.360 E2.5062
G1 X60.206 Y29.360 E3.7403
G1 X60.206 Y29.960 E3.7594
G1 X21.406 Y29.960 E4.9934
G1 X21.406 Y30.560 E5.0125
G1 X60.206 Y30.560 E6.2465
G92 E0.0000
G1 E-0.5000 F1200
	feature outer perimeter
G1 Z0.900 F1000
G1 X60.234 Y30.865 F4800
G1 X60.506 Y30.865
G1 X60.506 Y33.855
G1 Z0.150 F1000
G1 E0.0000 F1200
G92 E0.0000
G1 X60.506 Y36.865 E0.0957 F300
G1 X21.106 Y36.865 E1.3489
G1 X21.106 Y33.855 E1.4446
G1 X60.506 Y33.855 E2.6977
	feature infill
G1 X60.206 Y36.560 F4800
G92 E0.0000
G1 X21.406 Y36.560 E1.2340 F300
G1 X21.406 Y35.960 E1.2531
G1 X60.206 Y35.960 E2.4872
G1 X60.206 Y35.360 E2.5062
G1 X21.406 Y35.360 E3.7403
G1 X21.406 Y34.760 E3.7594
G1 X60.206 Y34.760 E4.9934
G1 X60.206 Y34.160 E5.0125
G1 X21.406 Y34.160 E6.2465
G92 E0.0000
G1 E-0.5000 F1200
	feature outer perimeter
G1 Z0.900 F1000
G1 X21.264 Y36.865 F4800
G1 X21.106 Y36.865
G1 X21.106 Y39.855
G1 Z0.150 F1000
G1 E0.0000 F1200
G92 E0.0000
G1 X60.506 Y39.855 E1.2531 F300
G1 X60.506 Y42.865 E1.3488
G1 X21.106 Y42.865 E2.6020
G1 X21.106 Y39.855 E2.6977
	feature infill
G1 X21.406 Y40.160 F4800
G92 E0.0000
G1 X60.206 Y40.160 E1.2340 F300
G1 X60.206 Y40.760 E1.2531
G1 X21.406 Y40.760 E2.4872
G1 X21.406 Y41.360 E2.5062
G1 X60.206 Y41.360 E3.7403
G1 X60.206 Y41.960 E3.7594
G1 X21.406 Y41.960 E4.9934
G1 X21.406 Y42.560 E5.0125
G1 X60.206 Y42.560 E6.2465
G92 E0.0000
G1 E-0.5000 F1200
	layer 2, Z = 0.300
M106 S255
	feature outer perimeter
G1 Z0.900 F1000
G1 X60.506 Y42.865 F4800
G1 Z0.300 F1000
G1 E0.0000 F1200
G92 E0.0000
G1 X21.106 Y42.865 E1.2531 F750
G1 X21.106 Y39.855 E1.3488
G1 X60.506 Y39.855 E2.6020
G1 X60.506 Y42.865 E2.6977
	feature infill
G1 X60.206 Y42.560 F4800
G92 E0.0000
G1 X21.406 Y42.560 E1.2340 F750
G1 X21.406 Y41.960 E1.2531
G1 X60.206 Y41.960 E2.4872
G1 X60.206 Y41.360 E2.5062
G1 X21.406 Y41.360 E3.7403
G1 X21.406 Y40.760 E3.7594
G1 X60.206 Y40.760 E4.9934
G1 X60.206 Y40.160 E5.0125
G1 X21.406 Y40.160 E6.2465
G92 E0.0000
G1 E-0.5000 F1200
	feature outer perimeter
G1 Z1.050 F1000
G1 X21.379 Y39.855 F4800
G1 X21.106 Y39.855
G1 X21.106 Y36.865
G1 Z0.300 F1000
G1 E0.0000 F1200
G92 E0.0000
G1 X21.106 Y33.855 E0.0957 F750
G1 X60.506 Y33.855 E1.3489
G1 X60.506 Y36.865 E1.4446
G1 X21.106 Y36.865 E2.6977
	feature infill
G1 X21.406 Y34.160 F4800
G92 E0.0000
G1 X60.206 Y34.160 E1.2340 F750
G1 X60.206 Y34.760 E1.2531
G1 X21.406 Y34.760 E2.4872
G1 X21.406 Y35.360 E2.5062
G1 X60.206 Y35.360 E3.7403
G1 X60.206 Y35.960 E3.7594
G1 X21.406 Y35.960 E4.9934
G1 X21.406 Y36.560 E5.0125
G1 X60.206 Y36.560 E6.2465
G92 E0.0000
G1 E-0.5000 F1200
	feature outer perimeter
G1 Z1.050 F1000
G1 X60.349 Y33.855 F4800
G1 X60.506 Y33.855
G1 X60.506 Y30.865
G1 Z0.300 F1000
G1 E0.0000 F1200
G92 E0.0000
G1 X21.106 Y30.865 E1.2531 F750
G1 X21.106 Y27.855 E1.3489
G1 X60.506 Y27.855 E2.6020
G1 X60.506 Y30.865 E2.6977
	feature infill
G1 X60.206 Y30.560 F4800
G92 E0.0000
G1 X21.406 Y30.560 E1.2340 F750
G1 X21.406 Y29.960 E1.2531
G1 X60.206 Y29.960 E2.4872
G1 X60.206 Y29.360 E2.5062
G1 X21.406 Y29.360 E3.7403
G1 X21.406 Y28.760 E3.7594
G1 X60.206 Y28.760 E4.9934
G1 X60.206 Y28.160 E5.0125
G1 X21.406 Y28.160 E6.2465
G92 E0.0000
G1 E-0.5000 F1200
	feature outer perimeter
G1 Z1.050 F1000
G1 X21.379 Y27.855 F4800
G1 X21.106 Y27.855
G1 X21.106 Y24.865
G1 Z0.300 F1000
G1 E0.0000 F1200
G92 E0.0000
G1 X21.106 Y21.855 E0.0957 F750
G1 X60.506 Y21.855 E1.3489
G1 X60.506 Y24.865 E1.4446
G1 X21.106 Y24.865 E2.6977
	feature infill
G1 X21.406 Y22.160 F4800
G92 E0.0000
G1 X60.206 Y22.160 E1.2340 F750
G1 X60.206 Y22.760 E1.2531
G1 X21.406 Y22.760 E2.4872
G1 X21.406 Y23.360 E2.5062
G1 X60.206 Y23.360 E3.7403
G1 X60.206 Y23.960 E3.7594
G1 X21.406 Y23.960 E4.9934
G1 X21.406 Y24.560 E5.0125
G1 X60.206 Y24.560 E6.2465
G92 E0.0000
G1 E-0.5000 F1200
	feature outer perimeter
G1 Z1.050 F1000
G1 X60.349 Y21.855 F4800
G1 X60.506 Y21.855
G1 X60.506 Y18.865
G1 Z0.300 F1000
G1 E0.0000 F1200
G92 E0.0000
G1 X21.106 Y18.865 E1.2531 F750
G1 X21.106 Y15.855 E1.3489
G1 X60.506 Y15.855 E2.6020
G1 X60.506 Y18.865 E2.6977
	feature infill
G1 X60.206 Y18.560 F4800
G92 E0.0000
G1 X21.406 Y18.560 E1.2340 F750
G1 X21.406 Y17.960 E1.2531
G1 X60.206 Y17.960 E2.4872
G1 X60.206 Y17.360 E2.5062
G1 X21.406 Y17.360 E3.7403
G1 X21.406 Y16.760 E3.7594
G1 X60.206 Y16.760 E4.9934
G1 X60.206 Y16.160 E5.0125
G1 X21.406 Y16.160 E6.2465
G92 E0.0000
G1 E-0.5000 F1200
	layer 3, Z = 0.450
	feature outer perimeter
G1 Z1.050 F1000
G1 X21.106 Y15.855 F4800
G1 Z0.450 F1000
G1 E0.0000 F1200
G92 E0.0000
G1 X60.506 Y15.855 E1.2531 F750
G1 X60.506 Y18.865 E1.3489
G1 X21.106 Y18.865 E2.6020
G1 X21.106 Y15.855 E2.6977
	feature infill
G1 X21.406 Y16.160 F4800
G92 E0.0000
G1 X60.206 Y16.160 E1.2340 F750
G1 X60.206 Y16.760 E1.2531
G1 X21.406 Y16.760 E2.4872
G1 X21.406 Y17.360 E2.5062
G1 X60.206 Y17.360 E3.7403
G1 X60.206 Y17.960 E3.7594
G1 X21.406 Y17.960 E4.9934
G1 X21.406 Y18.560 E5.0125
G1 X60.206 Y18.560 E6.2465
G92 E0.0000
G1 E-0.5000 F1200
	feature outer perimeter
G1 Z1.200 F1000
G1 X60.234 Y18.865 F4800
G1 X60.506 Y18.865
G1 X60.506 Y21.855
G1 Z0.450 F1000
G1 E0.0000 F1200
G92 E0.0000
G1 X60.506 Y24.865 E0.0957 F750
G1 X21.106 Y24.865 E1.3489
G1 X21.106 Y21.855 E1.4446
G1 X60.506 Y21.855 E2.6977
	feature infill
G1 X60.206 Y24.560 F4800
G92 E0.0000
G1 X21.406 Y24.560 E1.2340 F750
G1 X21.406 Y23.960 E1.2531
G1 X60.206 Y23.960 E2.4872
G1 X60.206 Y23.360 E2.5062
G1 X21.406 Y23.360 E3.7403
G1 X21.406 Y22.760 E3.7594
G1 X60.206 Y22.760 E4.9934
G1 X60.206 Y22.160 E5.0125
G1 X21.406 Y22.160 E6.2465
G92 E0.0000
G1 E-0.5000 F1200
	feature outer perimeter
G1 Z1.200 F1000
G1 X21.264 Y24.865 F4800
G1 X21.106 Y24.865
G1 X21.106 Y27.855
G1 Z0.450 F1000
G1 E0.0000 F1200
G92 E0.0000
G1 X60.506 Y27.855 E1.2531 F750
G1 X60.506 Y30.865 E1.3489
G1 X21.106 Y30.865 E2.6020
G1 X21.106 Y27.855 E2.6977
	feature infill
G1 X21.406 Y28.160 F4800
G92 E0.0000
G1 X60.206 Y28.160 E1.2340 F750
G1 X60.206 Y28.760 E1.2531
G1 X21.406 Y28.760 E2.4872
G1 X21.406 Y29.360 E2.5062
G1 X60.206 Y29.360 E3.7403
G1 X60.206 Y29.960 E3.7594
G1 X21.406 Y29.960 E4.9934
G1 X21.406 Y30.560 E5.0125
G1 X60.206 Y30.560 E6.2465
G92 E0.0000
G1 E-0.5000 F1200
	feature outer perimeter
G1 Z1.200 F1000
G1 X60.234 Y30.865 F4800
G1 X60.506 Y30.865
G1 X60.506 Y33.855
G1 Z0.450 F1000
G1 E0.0000 F1200
G92 E0.0000
G1 X60.506 Y36.865 E0.0957 F750
G1 X21.106 Y36.865 E1.3489
G1 X21.106 Y33.855 E1.4446
G1 X60.506 Y33.855 E2.6977
	feature infill
G1 X60.206 Y36.560 F4800
G92 E0.0000
G1 X21.406 Y36.560 E1.2340 F750
G1 X21.406 Y35.960 E1.2531
G1 X60.206 Y35.960 E2.4872
G1 X60.206 Y35.360 E2.5062
G1 X21.406 Y35.360 E3.7403
G1 X21.406 Y34.760 E3.7594
G1 X60.206 Y34.760 E4.9934
G1 X60.206 Y34.160 E5.0125
G1 X21.406 Y34.160 E6.2465
G92 E0.0000
G1 E-0.5000 F1200
	feature outer perimeter
G1 Z1.200 F1000
G1 X21.264 Y36.865 F4800
G1 X21.106 Y36.865
G1 X21.106 Y39.855
G1 Z0.450 F1000
G1 E0.0000 F1200
G92 E0.0000
G1 X60.506 Y39.855 E1.2531 F750
G1 X60.506 Y42.865 E1.3488
G1 X21.106 Y42.865 E2.6020
G1 X21.106 Y39.855 E2.6977
	feature infill
G1 X21.406 Y40.160 F4800
G92 E0.0000
G1 X60.206 Y40.160 E1.2340 F750
G1 X60.206 Y40.760 E1.2531
G1 X21.406 Y40.760 E2.4872
G1 X21.406 Y41.360 E2.5062
G1 X60.206 Y41.360 E3.7403
G1 X60.206 Y41.960 E3.7594
G1 X21.406 Y41.960 E4.9934
G1 X21.406 Y42.560 E5.0125
G1 X60.206 Y42.560 E6.2465
G92 E0.0000
G1 E-0.5000 F1200
	layer 4, Z = 0.600
	feature outer perimeter
G1 Z1.200 F1000
G1 X60.506 Y42.865 F4800
G1 Z0.600 F1000
G1 E0.0000 F1200
G92 E0.0000
G1 X21.106 Y42.865 E1.2531 F750
G1 X21.106 Y39.855 E1.3488
G1 X60.506 Y39.855 E2.6020
G1 X60.506 Y42.865 E2.6977
	feature infill
G1 X60.206 Y42.560 F4800
G92 E0.0000
G1 X21.406 Y42.560 E1.2340 F750
G1 X21.406 Y41.960 E1.2531
G1 X60.206 Y41.960 E2.4872
G1 X60.206 Y41.360 E2.5062
G1 X21.406 Y41.360 E3.7403
G1 X21.406 Y40.760 E3.7594
G1 X60.206 Y40.760 E4.9934
G1 X60.206 Y40.160 E5.0125
G1 X21.406 Y40.160 E6.2465
G92 E0.0000
G1 E-0.5000 F1200
	feature outer perimeter
G1 Z1.350 F1000
G1 X21.379 Y39.855 F4800
G1 X21.106 Y39.855
G1 X21.106 Y36.865
G1 Z0.600 F1000
G1 E0.0000 F1200
G92 E0.0000
G1 X21.106 Y33.855 E0.0957 F750
G1 X60.506 Y33.855 E1.3489
G1 X60.506 Y36.865 E1.4446
G1 X21.106 Y36.865 E2.6977
	feature infill
G1 X21.406 Y34.160 F4800
G92 E0.0000
G1 X60.206 Y34.160 E1.2340 F750
G1 X60.206 Y34.760 E1.2531
G1 X21.406 Y34.760 E2.4872
G1 X21.406 Y35.360 E2.5062
G1 X60.206 Y35.360 E3.7403
G1 X60.206 Y35.960 E3.7594
G1 X21.406 Y35.960 E4.9934
G1 X21.406 Y36.560 E5.0125
G1 X60.206 Y36.560 E6.2465
G92 E0.0000
G1 E-0.5000 F1200
	feature outer perimeter
G1 Z1.350 F1000
G1 X60.349 Y33.855 F4800
G1 X60.506 Y33.855
G1 X60.506 Y30.865
G1 Z0.600 F1000
G1 E0.0000 F1200
G92 E0.0000
G1 X21.106 Y30.865 E1.2531 F750
G1 X21.106 Y27.855 E1.3489
G1 X60.506 Y27.855 E2.6020
G1 X60.506 Y30.865 E2.6977
	feature infill
G1 X60.206 Y30.560 F4800
G92 E0.0000
G1 X21.406 Y30.560 E1.2340 F750
G1 X21.406 Y29.960 E1.2531
G1 X60.206 Y29.960 E2.4872
G1 X60.206 Y29.360 E2.5062
G1 X21.406 Y29.360 E3.7403
G1 X21.406 Y28.760 E3.7594
G1 X60.206 Y28.760 E4.9934
G1 X60.206 Y28.160 E5.0125
G1 X21.406 Y28.160 E6.2465
G92 E0.0000
G1 E-0.5000 F1200
	feature outer perimeter
G1 Z1.350 F1000
G1 X21.379 Y27.855 F4800
G1 X21.106 Y27.855
G1 X21.106 Y24.865
G1 Z0.600 F1000
G1 E0.0000 F1200
G92 E0.0000
G1 X21.106 Y21.855 E0.0957 F750
G1 X60.506 Y21.855 E1.3489
G1 X60.506 Y24.865 E1.4446
G1 X21.106 Y24.865 E2.6977
	feature infill
G1 X21.406 Y22.160 F4800
G92 E0.0000
G1 X60.206 Y22.160 E1.2340 F750
G1 X60.206 Y22.760 E1.2531
G1 X21.406 Y22.760 E2.4872
G1 X21.406 Y23.360 E2.5062
G1 X60.206 Y23.360 E3.7403
G1 X60.206 Y23.960 E3.7594
G1 X21.406 Y23.960 E4.9934
G1 X21.406 Y24.560 E5.0125
G1 X60.206 Y24.560 E6.2465
G92 E0.0000
G1 E-0.5000 F1200
	feature outer perimeter
G1 Z1.350 F1000
G1 X60.349 Y21.855 F4800
G1 X60.506 Y21.855
G1 X60.506 Y18.865
G1 Z0.600 F1000
G1 E0.0000 F1200
G92 E0.0000
G1 X21.106 Y18.865 E1.2531 F750
G1 X21.106 Y15.855 E1.3489
G1 X60.506 Y15.855 E2.6020
G1 X60.506 Y18.865 E2.6977
	feature infill
G1 X60.206 Y18.560 F4800
G92 E0.0000
G1 X21.406 Y18.560 E1.2340 F750
G1 X21.406 Y17.960 E1.2531
G1 X60.206 Y17.960 E2.4872
G1 X60.206 Y17.360 E2.5062
G1 X21.406 Y17.360 E3.7403
G1 X21.406 Y16.760 E3.7594
G1 X60.206 Y16.760 E4.9934
G1 X60.206 Y16.160 E5.0125
G1 X21.406 Y16.160 E6.2465
G92 E0.0000
G1 E-0.5000 F1200
	layer 5, Z = 0.750
	feature outer perimeter
G1 Z1.350 F1000
G1 X21.106 Y15.855 F4800
G1 Z0.750 F1000
G1 E0.0000 F1200
G92 E0.0000
G1 X60.506 Y15.855 E1.2531 F750
G1 X60.506 Y18.865 E1.3489
G1 X21.106 Y18.865 E2.6020
G1 X21.106 Y15.855 E2.6977
	feature infill
G1 X21.406 Y16.160 F4800
G92 E0.0000
G1 X60.206 Y16.160 E1.2340 F750
G1 X60.206 Y16.760 E1.2531
G1 X21.406 Y16.760 E2.4872
G1 X21.406 Y17.360 E2.5062
G1 X60.206 Y17.360 E3.7403
G1 X60.206 Y17.960 E3.7594
G1 X21.406 Y17.960 E4.9934
G1 X21.406 Y18.560 E5.0125
G1 X60.206 Y18.560 E6.2465
G92 E0.0000
G1 E-0.5000 F1200
	feature outer perimeter
G1 Z1.500 F1000
G1 X60.234 Y18.865 F4800
G1 X60.506 Y18.865
G1 X60.506 Y21.855
G1 Z0.750 F1000
G1 E0.0000 F1200
G92 E0.0000
G1 X60.506 Y24.865 E0.0957 F750
G1 X21.106 Y24.865 E1.3489
G1 X21.106 Y21.855 E1.4446
G1 X60.506 Y21.855 E2.6977
	feature infill
G1 X60.206 Y24.560 F4800
G92 E0.0000
G1 X21.406 Y24.560 E1.2340 F750
G1 X21.406 Y23.960 E1.2531
G1 X60.206 Y23.960 E2.4872
G1 X60.206 Y23.360 E2.5062
G1 X21.406 Y23.360 E3.7403
G1 X21.406 Y22.760 E3.7594
G1 X60.206 Y22.760 E4.9934
G1 X60.206 Y22.160 E5.0125
G1 X21.406 Y22.160 E6.2465
G92 E0.0000
G1 E-0.5000 F1200
	feature outer perimeter
G1 Z1.500 F1000
G1 X21.264 Y24.865 F4800
G1 X21.106 Y24.865
G1 X21.106 Y27.855
G1 Z0.750 F1000
G1 E0.0000 F1200
G92 E0.0000
G1 X60.506 Y27.855 E1.2531 F750
G1 X60.506 Y30.865 E1.3489
G1 X21.106 Y30.865 E2.6020
G1 X21.106 Y27.855 E2.6977
	feature infill
G1 X21.406 Y28.160 F4800
G92 E0.0000
G1 X60.206 Y28.160 E1.2340 F750
G1 X60.206 Y28.760 E1.2531
G1 X21.406 Y28.760 E2.4872
G1 X21.406 Y29.360 E2.5062
G1 X60.206 Y29.360 E3.7403
G1 X60.206 Y29.960 E3.7594
G1 X21.406 Y29.960 E4.9934
G1 X21.406 Y30.560 E5.0125
G1 X60.206 Y30.560 E6.2465
G92 E0.0000
G1 E-0.5000 F1200
	feature outer perimeter
G1 Z1.500 F1000
G1 X60.234 Y30.865 F4800
G1 X60.506 Y30.865
G1 X60.506 Y33.855
G1 Z0.750 F1000
G1 E0.0000 F1200
G92 E0.0000
G1 X60.506 Y36.865 E0.0957 F750
G1 X21.106 Y36.865 E1.3489
G1 X21.106 Y33.855 E1.4446
G1 X60.506 Y33.855 E2.6977
	feature infill
G1 X60.206 Y36.560 F4800
G92 E0.0000
G1 X21.406 Y36.560 E1.2340 F750
G1 X21.406 Y35.960 E1.2531
G1 X60.206 Y35.960 E2.4872
G1 X60.206 Y35.360 E2.5062
G1 X21.406 Y35.360 E3.7403
G1 X21.406 Y34.760 E3.7594
G1 X60.206 Y34.760 E4.9934
G1 X60.206 Y34.160 E5.0125
G1 X21.406 Y34.160 E6.2465
G92 E0.0000
G1 E-0.5000 F1200
	feature outer perimeter
G1 Z1.500 F1000
G1 X21.264 Y36.865 F4800
G1 X21.106 Y36.865
G1 X21.106 Y39.855
G1 Z0.750 F1000
G1 E0.0000 F1200
G92 E0.0000
G1 X60.506 Y39.855 E1.2531 F750
G1 X60.506 Y42.865 E1.3488
G1 X21.106 Y42.865 E2.6020
G1 X21.106 Y39.855 E2.6977
	feature infill
G1 X21.406 Y40.160 F4800
G92 E0.0000
G1 X60.206 Y40.160 E1.2340 F750
G1 X60.206 Y40.760 E1.2531
G1 X21.406 Y40.760 E2.4872
G1 X21.406 Y41.360 E2.5062
G1 X60.206 Y41.360 E3.7403
G1 X60.206 Y41.960 E3.7594
G1 X21.406 Y41.960 E4.9934
G1 X21.406 Y42.560 E5.0125
G1 X60.206 Y42.560 E6.2465
G92 E0.0000
G1 E-0.5000 F1200
	layer 6, Z = 0.900
	feature outer perimeter
G1 Z1.500 F1000
G1 X60.506 Y42.865 F4800
G1 Z0.900 F1000
G1 E0.0000 F1200
G92 E0.0000
G1 X21.106 Y42.865 E1.2531 F750
G1 X21.106 Y39.855 E1.3488
G1 X60.506 Y39.855 E2.6020
G1 X60.506 Y42.865 E2.6977
	feature infill
G1 X60.206 Y42.560 F4800
G92 E0.0000
G1 X21.406 Y42.560 E1.2340 F750
G1 X21.406 Y41.960 E1.2531
G1 X60.206 Y41.960 E2.4872
G1 X60.206 Y41.360 E2.5062
G1 X21.406 Y41.360 E3.7403
G1 X21.406 Y40.760 E3.7594
G1 X60.206 Y40.760 E4.9934
G1 X60.206 Y40.160 E5.0125
G1 X21.406 Y40.160 E6.2465
G92 E0.0000
G1 E-0.5000 F1200
	feature outer perimeter
G1 Z1.650 F1000
G1 X21.379 Y39.855 F4800
G1 X21.106 Y39.855
G1 X21.106 Y36.865
G1 Z0.900 F1000
G1 E0.0000 F1200
G92 E0.0000
G1 X21.106 Y33.855 E0.0957 F750
G1 X60.506 Y33.855 E1.3489
G1 X60.506 Y36.865 E1.4446
G1 X21.106 Y36.865 E2.6977
	feature infill
G1 X21.406 Y34.160 F4800
G92 E0.0000
G1 X60.206 Y34.160 E1.2340 F750
G1 X60.206 Y34.760 E1.2531
G1 X21.406 Y34.760 E2.4872
G1 X21.406 Y35.360 E2.5062
G1 X60.206 Y35.360 E3.7403
G1 X60.206 Y35.960 E3.7594
G1 X21.406 Y35.960 E4.9934
G1 X21.406 Y36.560 E5.0125
G1 X60.206 Y36.560 E6.2465
G92 E0.0000
G1 E-0.5000 F1200
	feature outer perimeter
G1 Z1.650 F1000
G1 X60.349 Y33.855 F4800
G1 X60.506 Y33.855
G1 X60.506 Y30.865
G1 Z0.900 F1000
G1 E0.0000 F1200
G92 E0.0000
G1 X21.106 Y30.865 E1.2531 F750
G1 X21.106 Y27.855 E1.3489
G1 X60.506 Y27.855 E2.6020
G1 X60.506 Y30.865 E2.6977
	feature infill
G1 X60.206 Y30.560 F4800
G92 E0.0000
G1 X21.406 Y30.560 E1.2340 F750
G1 X21.406 Y29.960 E1.2531
G1 X60.206 Y29.960 E2.4872
G1 X60.206 Y29.360 E2.5062
G1 X21.406 Y29.360 E3.7403
G1 X21.406 Y28.760 E3.7594
G1 X60.206 Y28.760 E4.9934
G1 X60.206 Y28.160 E5.0125
G1 X21.406 Y28.160 E6.2465
G92 E0.0000
G1 E-0.5000 F1200
	feature outer perimeter
G1 Z1.650 F1000
G1 X21.379 Y27.855 F4800
G1 X21.106 Y27.855
G1 X21.106 Y24.865
G1 Z0.900 F1000
G1 E0.0000 F1200
G92 E0.0000
G1 X21.106 Y21.855 E0.0957 F750
G1 X60.506 Y21.855 E1.3489
G1 X60.506 Y24.865 E1.4446
G1 X21.106 Y24.865 E2.6977
	feature infill
G1 X21.406 Y22.160 F4800
G92 E0.0000
G1 X60.206 Y22.160 E1.2340 F750
G1 X60.206 Y22.760 E1.2531
G1 X21.406 Y22.760 E2.4872
G1 X21.406 Y23.360 E2.5062
G1 X60.206 Y23.360 E3.7403
G1 X60.206 Y23.960 E3.7594
G1 X21.406 Y23.960 E4.9934
G1 X21.406 Y24.560 E5.0125
G1 X60.206 Y24.560 E6.2465
G92 E0.0000
G1 E-0.5000 F1200
	feature outer perimeter
G1 Z1.650 F1000
G1 X60.349 Y21.855 F4800
G1 X60.506 Y21.855
G1 X60.506 Y18.865
G1 Z0.900 F1000
G1 E0.0000 F1200
G92 E0.0000
G1 X21.106 Y18.865 E1.2531 F750
G1 X21.106 Y15.855 E1.3489
G1 X60.506 Y15.855 E2.6020
G1 X60.506 Y18.865 E2.6977
	feature infill
G1 X60.206 Y18.560 F4800
G92 E0.0000
G1 X21.406 Y18.560 E1.2340 F750
G1 X21.406 Y17.960 E1.2531
G1 X60.206 Y17.960 E2.4872
G1 X60.206 Y17.360 E2.5062
G1 X21.406 Y17.360 E3.7403
G1 X21.406 Y16.760 E3.7594
G1 X60.206 Y16.760 E4.9934
G1 X60.206 Y16.160 E5.0125
G1 X21.406 Y16.160 E6.2465
G92 E0.0000
G1 E-0.5000 F1200
	layer 7, Z = 1.050
	feature outer perimeter
G1 Z1.650 F1000
G1 X21.106 Y15.855 F4800
G1 Z1.050 F1000
G1 E0.0000 F1200
G92 E0.0000
G1 X60.506 Y15.855 E1.2531 F750
G1 X60.506 Y18.865 E1.3489
G1 X21.106 Y18.865 E2.6020
G1 X21.106 Y15.855 E2.6977
	feature infill
G1 X21.406 Y16.160 F4800
G92 E0.0000
G1 X60.206 Y16.160 E1.2340 F750
G1 X60.206 Y16.760 E1.2531
G1 X21.406 Y16.760 E2.4872
G1 X21.406 Y17.360 E2.5062
G1 X60.206 Y17.360 E3.7403
G1 X60.206 Y17.960 E3.7594
G1 X21.406 Y17.960 E4.9934
G1 X21.406 Y18.560 E5.0125
G1 X60.206 Y18.560 E6.2465
G92 E0.0000
G1 E-0.5000 F1200
	feature outer perimeter
G1 Z1.800 F1000
G1 X60.234 Y18.865 F4800
G1 X60.506 Y18.865
G1 X60.506 Y21.855
G1 Z1.050 F1000
G1 E0.0000 F1200
G92 E0.0000
G1 X60.506 Y24.865 E0.0957 F750
G1 X21.106 Y24.865 E1.3489
G1 X21.106 Y21.855 E1.4446
G1 X60.506 Y21.855 E2.6977
	feature infill
G1 X60.206 Y24.560 F4800
G92 E0.0000
G1 X21.406 Y24.560 E1.2340 F750
G1 X21.406 Y23.960 E1.2531
G1 X60.206 Y23.960 E2.4872
G1 X60.206 Y23.360 E2.5062
G1 X21.406 Y23.360 E3.7403
G1 X21.406 Y22.760 E3.7594
G1 X60.206 Y22.760 E4.9934
G1 X60.206 Y22.160 E5.0125
G1 X21.406 Y22.160 E6.2465
G92 E0.0000
G1 E-0.5000 F1200
	feature outer perimeter
G1 Z1.800 F1000
G1 X21.264 Y24.865 F4800
G1 X21.106 Y24.865
G1 X21.106 Y27.855
G1 Z1.050 F1000
G1 E0.0000 F1200
G92 E0.0000
G1 X60.506 Y27.855 E1.2531 F750
G1 X60.506 Y30.865 E1.3489
G1 X21.106 Y30.865 E2.6020
G1 X21.106 Y27.855 E2.6977
	feature infill
G1 X21.406 Y28.160 F4800
G92 E0.0000
G1 X60.206 Y28.160 E1.2340 F750
G1 X60.206 Y28.760 E1.2531
G1 X21.406 Y28.760 E2.4872
G1 X21.406 Y29.360 E2.5062
G1 X60.206 Y29.360 E3.7403
G1 X60.206 Y29.960 E3.7594
G1 X21.406 Y29.960 E4.9934
G1 X21.406 Y30.560 E5.0125
G1 X60.206 Y30.560 E6.2465
G92 E0.0000
G1 E-0.5000 F1200
	feature outer perimeter
G1 Z1.800 F1000
G1 X60.234 Y30.865 F4800
G1 X60.506 Y30.865
G1 X60.506 Y33.855
G1 Z1.050 F1000
G1 E0.0000 F1200
G92 E0.0000
G1 X60.506 Y36.865 E0.0957 F750
G1 X21.106 Y36.865 E1.3489
G1 X21.106 Y33.855 E1.4446
G1 X60.506 Y33.855 E2.6977
	feature infill
G1 X60.206 Y36.560 F4800
G92 E0.0000
G1 X21.406 Y36.560 E1.2340 F750
G1 X21.406 Y35.960 E1.2531
G1 X60.206 Y35.960 E2.4872
G1 X60.206 Y35.360 E2.5062
G1 X21.406 Y35.360 E3.7403
G1 X21.406 Y34.760 E3.7594
G1 X60.206 Y34.760 E4.9934
G1 X60.206 Y34.160 E5.0125
G1 X21.406 Y34.160 E6.2465
G92 E0.0000
G1 E-0.5000 F1200
	feature outer perimeter
G1 Z1.800 F1000
G1 X21.264 Y36.865 F4800
G1 X21.106 Y36.865
G1 X21.106 Y39.855
G1 Z1.050 F1000
G1 E0.0000 F1200
G92 E0.0000
G1 X60.506 Y39.855 E1.2531 F750
G1 X60.506 Y42.865 E1.3488
G1 X21.106 Y42.865 E2.6020
G1 X21.106 Y39.855 E2.6977
	feature infill
G1 X21.406 Y40.160 F4800
G92 E0.0000
G1 X60.206 Y40.160 E1.2340 F750
G1 X60.206 Y40.760 E1.2531
G1 X21.406 Y40.760 E2.4872
G1 X21.406 Y41.360 E2.5062
G1 X60.206 Y41.360 E3.7403
G1 X60.206 Y41.960 E3.7594
G1 X21.406 Y41.960 E4.9934
G1 X21.406 Y42.560 E5.0125
G1 X60.206 Y42.560 E6.2465
G92 E0.0000
G1 E-0.5000 F1200
	layer 8, Z = 1.200
	feature outer perimeter
G1 Z1.800 F1000
G1 X60.506 Y42.865 F4800
G1 Z1.200 F1000
G1 E0.0000 F1200
G92 E0.0000
G1 X21.106 Y42.865 E1.2531 F750
G1 X21.106 Y39.855 E1.3488
G1 X60.506 Y39.855 E2.6020
G1 X60.506 Y42.865 E2.6977
	feature infill
G1 X60.206 Y42.560 F4800
G92 E0.0000
G1 X21.406 Y42.560 E1.2340 F750
G1 X21.406 Y41.960 E1.2531
G1 X60.206 Y41.960 E2.4872
G1 X60.206 Y41.360 E2.5062
G1 X21.406 Y41.360 E3.7403
G1 X21.406 Y40.760 E3.7594
G1 X60.206 Y40.760 E4.9934
G1 X60.206 Y40.160 E5.0125
G1 X21.406 Y40.160 E6.2465
G92 E0.0000
G1 E-0.5000 F1200
	feature outer perimeter
G1 Z1.950 F1000
G1 X21.379 Y39.855 F4800
G1 X21.106 Y39.855
G1 X21.106 Y36.865
G1 Z1.200 F1000
G1 E0.0000 F1200
G92 E0.0000
G1 X21.106 Y33.855 E0.0957 F750
G1 X60.506 Y33.855 E1.3489
G1 X60.506 Y36.865 E1.4446
G1 X21.106 Y36.865 E2.6977
	feature infill
G1 X21.406 Y34.160 F4800
G92 E0.0000
G1 X60.206 Y34.160 E1.2340 F750
G1 X60.206 Y34.760 E1.2531
G1 X21.406 Y34.760 E2.4872
G1 X21.406 Y35.360 E2.5062
G1 X60.206 Y35.360 E3.7403
G1 X60.206 Y35.960 E3.7594
G1 X21.406 Y35.960 E4.9934
G1 X21.406 Y36.560 E5.0125
G1 X60.206 Y36.560 E6.2465
G92 E0.0000
G1 E-0.5000 F1200
	feature outer perimeter
G1 Z1.950 F1000
G1 X60.349 Y33.855 F4800
G1 X60.506 Y33.855
G1 X60.506 Y30.865
G1 Z1.200 F1000
G1 E0.0000 F1200
G92 E0.0000
G1 X21.106 Y30.865 E1.2531 F750
G1 X21.106 Y27.855 E1.3489
G1 X60.506 Y27.855 E2.6020
G1 X60.506 Y30.865 E2.6977
	feature infill
G1 X60.206 Y30.560 F4800
G92 E0.0000
G1 X21.406 Y30.560 E1.2340 F750
G1 X21.406 Y29.960 E1.2531
G1 X60.206 Y29.960 E2.4872
G1 X60.206 Y29.360 E2.5062
G1 X21.406 Y29.360 E3.7403
G1 X21.406 Y28.760 E3.7594
G1 X60.206 Y28.760 E4.9934
G1 X60.206 Y28.160 E5.0125
G1 X21.406 Y28.160 E6.2465
G92 E0.0000
G1 E-0.5000 F1200
	feature outer perimeter
G1 Z1.950 F1000
G1 X21.379 Y27.855 F4800
G1 X21.106 Y27.855
G1 X21.106 Y24.865
G1 Z1.200 F1000
G1 E0.0000 F1200
G92 E0.0000
G1 X21.106 Y21.855 E0.0957 F750
G1 X60.506 Y21.855 E1.3489
G1 X60.506 Y24.865 E1.4446
G1 X21.106 Y24.865 E2.6977
	feature infill
G1 X21.406 Y22.160 F4800
G92 E0.0000
G1 X60.206 Y22.160 E1.2340 F750
G1 X60.206 Y22.760 E1.2531
G1 X21.406 Y22.760 E2.4872
G1 X21.406 Y23.360 E2.5062
G1 X60.206 Y23.360 E3.7403
G1 X60.206 Y23.960 E3.7594
G1 X21.406 Y23.960 E4.9934
G1 X21.406 Y24.560 E5.0125
G1 X60.206 Y24.560 E6.2465
G92 E0.0000
G1 E-0.5000 F1200
	feature outer perimeter
G1 Z1.950 F1000
G1 X60.349 Y21.855 F4800
G1 X60.506 Y21.855
G1 X60.506 Y18.865
G1 Z1.200 F1000
G1 E0.0000 F1200
G92 E0.0000
G1 X21.106 Y18.865 E1.2531 F750
G1 X21.106 Y15.855 E1.3489
G1 X60.506 Y15.855 E2.6020
G1 X60.506 Y18.865 E2.6977
	feature infill
G1 X60.206 Y18.560 F4800
G92 E0.0000
G1 X21.406 Y18.560 E1.2340 F750
G1 X21.406 Y17.960 E1.2531
G1 X60.206 Y17.960 E2.4872
G1 X60.206 Y17.360 E2.5062
G1 X21.406 Y17.360 E3.7403
G1 X21.406 Y16.760 E3.7594
G1 X60.206 Y16.760 E4.9934
G1 X60.206 Y16.160 E5.0125
G1 X21.406 Y16.160 E6.2465
G92 E0.0000
G1 E-0.5000 F1200
	layer 9, Z = 1.350
	feature outer perimeter
G1 Z1.950 F1000
G1 X21.106 Y15.855 F4800
G1 Z1.350 F1000
G1 E0.0000 F1200
G92 E0.0000
G1 X60.506 Y15.855 E1.2531 F750
G1 X60.506 Y18.865 E1.3489
G1 X21.106 Y18.865 E2.6020
G1 X21.106 Y15.855 E2.6977
	feature infill
G1 X21.406 Y16.160 F4800
G92 E0.0000
G1 X60.206 Y16.160 E1.2340 F750
G1 X60.206 Y16.760 E1.2531
G1 X21.406 Y16.760 E2.4872
G1 X21.406 Y17.360 E2.5062
G1 X60.206 Y17.360 E3.7403
G1 X60.206 Y17.960 E3.7594
G1 X21.406 Y17.960 E4.9934
G1 X21.406 Y18.560 E5.0125
G1 X60.206 Y18.560 E6.2465
G92 E0.0000
G1 E-0.5000 F1200
	feature outer perimeter
G1 Z2.100 F1000
G1 X60.234 Y18.865 F4800
G1 X60.506 Y18.865
G1 X60.506 Y21.855
G1 Z1.350 F1000
G1 E0.0000 F1200
G92 E0.0000
G1 X60.506 Y24.865 E0.0957 F750
G1 X21.106 Y24.865 E1.3489
G1 X21.106 Y21.855 E1.4446
G1 X60.506 Y21.855 E2.6977
	feature infill
G1 X60.206 Y24.560 F4800
G92 E0.0000
G1 X21.406 Y24.560 E1.2340 F750
G1 X21.406 Y23.960 E1.2531
G1 X60.206 Y23.960 E2.4872
G1 X60.206 Y23.360 E2.5062
G1 X21.406 Y23.360 E3.7403
G1 X21.406 Y22.760 E3.7594
G1 X60.206 Y22.760 E4.9934
G1 X60.206 Y22.160 E5.0125
G1 X21.406 Y22.160 E6.2465
G92 E0.0000
G1 E-0.5000 F1200
	feature outer perimeter
G1 Z2.100 F1000
G1 X21.264 Y24.865 F4800
G1 X21.106 Y24.865
G1 X21.106 Y27.855
G1 Z1.350 F1000
G1 E0.0000 F1200
G92 E0.0000
G1 X60.506 Y27.855 E1.2531 F750
G1 X60.506 Y30.865 E1.3489
G1 X21.106 Y30.865 E2.6020
G1 X21.106 Y27.855 E2.6977
	feature infill
G1 X21.406 Y28.160 F4800
G92 E0.0000
G1 X60.206 Y28.160 E1.2340 F750
G1 X60.206 Y28.760 E1.2531
G1 X21.406 Y28.760 E2.4872
G1 X21.406 Y29.360 E2.5062
G1 X60.206 Y29.360 E3.7403
G1 X60.206 Y29.960 E3.7594
G1 X21.406 Y29.960 E4.9934
G1 X21.406 Y30.560 E5.0125
G1 X60.206 Y30.560 E6.2465
G92 E0.0000
G1 E-0.5000 F1200
	feature outer perimeter
G1 Z2.100 F1000
G1 X60.234 Y30.865 F4800
G1 X60.506 Y30.865
G1 X60.506 Y33.855
G1 Z1.350 F1000
G1 E0.0000 F1200
G92 E0.0000
G1 X60.506 Y36.865 E0.0957 F750
G1 X21.106 Y36.865 E1.3489
G1 X21.106 Y33.855 E1.4446
G1 X60.506 Y33.855 E2.6977
	feature infill
G1 X60.206 Y36.560 F4800
G92 E0.0000
G1 X21.406 Y36.560 E1.2340 F750
G1 X21.406 Y35.960 E1.2531
G1 X60.206 Y35.960 E2.4872
G1 X60.206 Y35.360 E2.5062
G1 X21.406 Y35.360 E3.7403
G1 X21.406 Y34.760 E3.7594
G1 X60.206 Y34.760 E4.9934
G1 X60.206 Y34.160 E5.0125
G1 X21.406 Y34.160 E6.2465
G92 E0.0000
G1 E-0.5000 F1200
	feature outer perimeter
G1 Z2.100 F1000
G1 X21.264 Y36.865 F4800
G1 X21.106 Y36.865
G1 X21.106 Y39.855
G1 Z1.350 F1000
G1 E0.0000 F1200
G92 E0.0000
G1 X60.506 Y39.855 E1.2531 F750
G1 X60.506 Y42.865 E1.3488
G1 X21.106 Y42.865 E2.6020
G1 X21.106 Y39.855 E2.6977
	feature infill
G1 X21.406 Y40.160 F4800
G92 E0.0000
G1 X60.206 Y40.160 E1.2340 F750
G1 X60.206 Y40.760 E1.2531
G1 X21.406 Y40.760 E2.4872
G1 X21.406 Y41.360 E2.5062
G1 X60.206 Y41.360 E3.7403
G1 X60.206 Y41.960 E3.7594
G1 X21.406 Y41.960 E4.9934
G1 X21.406 Y42.560 E5.0125
G1 X60.206 Y42.560 E6.2465
G92 E0.0000
G1 E-0.5000 F1200
	layer 10, Z = 1.500
	feature outer perimeter
G1 Z2.100 F1000
G1 X60.506 Y42.865 F4800
G1 Z1.500 F1000
G1 E0.0000 F1200
G92 E0.0000
G1 X21.106 Y42.865 E1.2531 F750
G1 X21.106 Y39.855 E1.3488
G1 X60.506 Y39.855 E2.6020
G1 X60.506 Y42.865 E2.6977
	feature infill
G1 X60.206 Y42.560 F4800
G92 E0.0000
G1 X21.406 Y42.560 E1.2340 F750
G1 X21.406 Y41.960 E1.2531
G1 X60.206 Y41.960 E2.4872
G1 X60.206 Y41.360 E2.5062
G1 X21.406 Y41.360 E3.7403
G1 X21.406 Y40.760 E3.7594
G1 X60.206 Y40.760 E4.9934
G1 X60.206 Y40.160 E5.0125
G1 X21.406 Y40.160 E6.2465
G92 E0.0000
G1 E-0.5000 F1200
	feature outer perimeter
G1 Z2.250 F1000
G1 X21.379 Y39.855 F4800
G1 X21.106 Y39.855
G1 X21.106 Y36.865
G1 Z1.500 F1000
G1 E0.0000 F1200
G92 E0.0000
G1 X21.106 Y33.855 E0.0957 F750
G1 X60.506 Y33.855 E1.3489
G1 X60.506 Y36.865 E1.4446
G1 X21.106 Y36.865 E2.6977
	feature infill
G1 X21.406 Y34.160 F4800
G92 E0.0000
G1 X60.206 Y34.160 E1.2340 F750
G1 X60.206 Y34.760 E1.2531
G1 X21.406 Y34.760 E2.4872
G1 X21.406 Y35.360 E2.5062
G1 X60.206 Y35.360 E3.7403
G1 X60.206 Y35.960 E3.7594
G1 X21.406 Y35.960 E4.9934
G1 X21.406 Y36.560 E5.0125
G1 X60.206 Y36.560 E6.2465
G92 E0.0000
G1 E-0.5000 F1200
	feature outer perimeter
G1 Z2.250 F1000
G1 X60.349 Y33.855 F4800
G1 X60.506 Y33.855
G1 X60.506 Y30.865
G1 Z1.500 F1000
G1 E0.0000 F1200
G92 E0.0000
G1 X21.106 Y30.865 E1.2531 F750
G1 X21.106 Y27.855 E1.3489
G1 X60.506 Y27.855 E2.6020
G1 X60.506 Y30.865 E2.6977
	feature infill
G1 X60.206 Y30.560 F4800
G92 E0.0000
G1 X21.406 Y30.560 E1.2340 F750
G1 X21.406 Y29.960 E1.2531
G1 X60.206 Y29.960 E2.4872
G1 X60.206 Y29.360 E2.5062
G1 X21.406 Y29.360 E3.7403
G1 X21.406 Y28.760 E3.7594
G1 X60.206 Y28.760 E4.9934
G1 X60.206 Y28.160 E5.0125
G1 X21.406 Y28.160 E6.2465
G92 E0.0000
G1 E-0.5000 F1200
	feature outer perimeter
G1 Z2.250 F1000
G1 X21.379 Y27.855 F4800
G1 X21.106 Y27.855
G1 X21.106 Y24.865
G1 Z1.500 F1000
G1 E0.0000 F1200
G92 E0.0000
G1 X21.106 Y21.855 E0.0957 F750
G1 X60.506 Y21.855 E1.3489
G1 X60.506 Y24.865 E1.4446
G1 X21.106 Y24.865 E2.6977
	feature infill
G1 X21.406 Y22.160 F4800
G92 E0.0000
G1 X60.206 Y22.160 E1.2340 F750
G1 X60.206 Y22.760 E1.2531
G1 X21.406 Y22.760 E2.4872
G1 X21.406 Y23.360 E2.5062
G1 X60.206 Y23.360 E3.7403
G1 X60.206 Y23.960 E3.7594
G1 X21.406 Y23.960 E4.9934
G1 X21.406 Y24.560 E5.0125
G1 X60.206 Y24.560 E6.2465
G92 E0.0000
G1 E-0.5000 F1200
	feature outer perimeter
G1 Z2.250 F1000
G1 X60.349 Y21.855 F4800
G1 X60.506 Y21.855
G1 X60.506 Y18.865
G1 Z1.500 F1000
G1 E0.0000 F1200
G92 E0.0000
G1 X21.106 Y18.865 E1.2531 F750
G1 X21.106 Y15.855 E1.3489
G1 X60.506 Y15.855 E2.6020
G1 X60.506 Y18.865 E2.6977
	feature infill
G1 X60.206 Y18.560 F4800
G92 E0.0000
G1 X21.406 Y18.560 E1.2340 F750
G1 X21.406 Y17.960 E1.2531
G1 X60.206 Y17.960 E2.4872
G1 X60.206 Y17.360 E2.5062
G1 X21.406 Y17.360 E3.7403
G1 X21.406 Y16.760 E3.7594
G1 X60.206 Y16.760 E4.9934
G1 X60.206 Y16.160 E5.0125
G1 X21.406 Y16.160 E6.2465
G92 E0.0000
G1 E-0.5000 F1200
	layer 11, Z = 1.650
	feature outer perimeter
G1 Z2.250 F1000
G1 X21.106 Y15.855 F4800
G1 Z1.650 F1000
G1 E0.0000 F1200
G92 E0.0000
G1 X60.506 Y15.855 E1.2531 F750
G1 X60.506 Y18.865 E1.3489
G1 X21.106 Y18.865 E2.6020
G1 X21.106 Y15.855 E2.6977
	feature infill
G1 X21.406 Y16.160 F4800
G92 E0.0000
G1 X60.206 Y16.160 E1.2340 F750
G1 X60.206 Y16.760 E1.2531
G1 X21.406 Y16.760 E2.4872
G1 X21.406 Y17.360 E2.5062
G1 X60.206 Y17.360 E3.7403
G1 X60.206 Y17.960 E3.7594
G1 X21.406 Y17.960 E4.9934
G1 X21.406 Y18.560 E5.0125
G1 X60.206 Y18.560 E6.2465
G92 E0.0000
G1 E-0.5000 F1200
	feature outer perimeter
G1 Z2.400 F1000
G1 X60.234 Y18.865 F4800
G1 X60.506 Y18.865
G1 X60.506 Y21.855
G1 Z1.650 F1000
G1 E0.0000 F1200
G92 E0.0000
G1 X60.506 Y24.865 E0.0957 F750
G1 X21.106 Y24.865 E1.3489
G1 X21.106 Y21.855 E1.4446
G1 X60.506 Y21.855 E2.6977
	feature infill
G1 X60.206 Y24.560 F4800
G92 E0.0000
G1 X21.406 Y24.560 E1.2340 F750
G1 X21.406 Y23.960 E1.2531
G1 X60.206 Y23.960 E2.4872
G1 X60.206 Y23.360 E2.5062
G1 X21.406 Y23.360 E3.7403
G1 X21.406 Y22.760 E3.7594
G1 X60.206 Y22.760 E4.9934
G1 X60.206 Y22.160 E5.0125
G1 X21.406 Y22.160 E6.2465
G92 E0.0000
G1 E-0.5000 F1200
	feature outer perimeter
G1 Z2.400 F1000
G1 X21.264 Y24.865 F4800
G1 X21.106 Y24.865
G1 X21.106 Y27.855
G1 Z1.650 F1000
G1 E0.0000 F1200
G92 E0.0000
G1 X60.506 Y27.855 E1.2531 F750
G1 X60.506 Y30.865 E1.3489
G1 X21.106 Y30.865 E2.6020
G1 X21.106 Y27.855 E2.6977
	feature infill
G1 X21.406 Y28.160 F4800
G92 E0.0000
G1 X60.206 Y28.160 E1.2340 F750
G1 X60.206 Y28.760 E1.2531
G1 X21.406 Y28.760 E2.4872
G1 X21.406 Y29.360 E2.5062
G1 X60.206 Y29.360 E3.7403
G1 X60.206 Y29.960 E3.7594
G1 X21.406 Y29.960 E4.9934
G1 X21.406 Y30.560 E5.0125
G1 X60.206 Y30.560 E6.2465
G92 E0.0000
G1 E-0.5000 F1200
	feature outer perimeter
G1 Z2.400 F1000
G1 X60.234 Y30.865 F4800
G1 X60.506 Y30.865
G1 X60.506 Y33.855
G1 Z1.650 F1000
G1 E0.0000 F1200
G92 E0.0000
G1 X60.506 Y36.865 E0.0957 F750
G1 X21.106 Y36.865 E1.3489
G1 X21.106 Y33.855 E1.4446
G1 X60.506 Y33.855 E2.6977
	feature infill
G1 X60.206 Y36.560 F4800
G92 E0.0000
G1 X21.406 Y36.560 E1.2340 F750
G1 X21.406 Y35.960 E1.2531
G1 X60.206 Y35.960 E2.4872
G1 X60.206 Y35.360 E2.5062
G1 X21.406 Y35.360 E3.7403
G1 X21.406 Y34.760 E3.7594
G1 X60.206 Y34.760 E4.9934
G1 X60.206 Y34.160 E5.0125
G1 X21.406 Y34.160 E6.2465
G92 E0.0000
G1 E-0.5000 F1200
	feature outer perimeter
G1 Z2.400 F1000
G1 X21.264 Y36.865 F4800
G1 X21.106 Y36.865
G1 X21.106 Y39.855
G1 Z1.650 F1000
G1 E0.0000 F1200
G92 E0.0000
G1 X60.506 Y39.855 E1.2531 F750
G1 X60.506 Y42.865 E1.3488
G1 X21.106 Y42.865 E2.6020
G1 X21.106 Y39.855 E2.6977
	feature infill
G1 X21.406 Y40.160 F4800
G92 E0.0000
G1 X60.206 Y40.160 E1.2340 F750
G1 X60.206 Y40.760 E1.2531
G1 X21.406 Y40.760 E2.4872
G1 X21.406 Y41.360 E2.5062
G1 X60.206 Y41.360 E3.7403
G1 X60.206 Y41.960 E3.7594
G1 X21.406 Y41.960 E4.9934
G1 X21.406 Y42.560 E5.0125
G1 X60.206 Y42.560 E6.2465
G92 E0.0000
G1 E-0.5000 F1200
	layer 12, Z = 1.800
	feature outer perimeter
G1 Z2.400 F1000
G1 X60.506 Y42.865 F4800
G1 Z1.800 F1000
G1 E0.0000 F1200
G92 E0.0000
G1 X21.106 Y42.865 E1.2531 F750
G1 X21.106 Y39.855 E1.3488
G1 X60.506 Y39.855 E2.6020
G1 X60.506 Y42.865 E2.6977
	feature infill
G1 X60.206 Y42.560 F4800
G92 E0.0000
G1 X21.406 Y42.560 E1.2340 F750
G1 X21.406 Y41.960 E1.2531
G1 X60.206 Y41.960 E2.4872
G1 X60.206 Y41.360 E2.5062
G1 X21.406 Y41.360 E3.7403
G1 X21.406 Y40.760 E3.7594
G1 X60.206 Y40.760 E4.9934
G1 X60.206 Y40.160 E5.0125
G1 X21.406 Y40.160 E6.2465
G92 E0.0000
G1 E-0.5000 F1200
	feature outer perimeter
G1 Z2.550 F1000
G1 X21.379 Y39.855 F4800
G1 X21.106 Y39.855
G1 X21.106 Y36.865
G1 Z1.800 F1000
G1 E0.0000 F1200
G92 E0.0000
G1 X21.106 Y33.855 E0.0957 F750
G1 X60.506 Y33.855 E1.3489
G1 X60.506 Y36.865 E1.4446
G1 X21.106 Y36.865 E2.6977
	feature infill
G1 X21.406 Y34.160 F4800
G92 E0.0000
G1 X60.206 Y34.160 E1.2340 F750
G1 X60.206 Y34.760 E1.2531
G1 X21.406 Y34.760 E2.4872
G1 X21.406 Y35.360 E2.5062
G1 X60.206 Y35.360 E3.7403
G1 X60.206 Y35.960 E3.7594
G1 X21.406 Y35.960 E4.9934
G1 X21.406 Y36.560 E5.0125
G1 X60.206 Y36.560 E6.2465
G92 E0.0000
G1 E-0.5000 F1200
	feature outer perimeter
G1 Z2.550 F1000
G1 X60.349 Y33.855 F4800
G1 X60.506 Y33.855
G1 X60.506 Y30.865
G1 Z1.800 F1000
G1 E0.0000 F1200
G92 E0.0000
G1 X21.106 Y30.865 E1.2531 F750
G1 X21.106 Y27.855 E1.3489
G1 X60.506 Y27.855 E2.6020
G1 X60.506 Y30.865 E2.6977
	feature infill
G1 X60.206 Y30.560 F4800
G92 E0.0000
G1 X21.406 Y30.560 E1.2340 F750
G1 X21.406 Y29.960 E1.2531
G1 X60.206 Y29.960 E2.4872
G1 X60.206 Y29.360 E2.5062
G1 X21.406 Y29.360 E3.7403
G1 X21.406 Y28.760 E3.7594
G1 X60.206 Y28.760 E4.9934
G1 X60.206 Y28.160 E5.0125
G1 X21.406 Y28.160 E6.2465
G92 E0.0000
G1 E-0.5000 F1200
	feature outer perimeter
G1 Z2.550 F1000
G1 X21.379 Y27.855 F4800
G1 X21.106 Y27.855
G1 X21.106 Y24.865
G1 Z1.800 F1000
G1 E0.0000 F1200
G92 E0.0000
G1 X21.106 Y21.855 E0.0957 F750
G1 X60.506 Y21.855 E1.3489
G1 X60.506 Y24.865 E1.4446
G1 X21.106 Y24.865 E2.6977
	feature infill
G1 X21.406 Y22.160 F4800
G92 E0.0000
G1 X60.206 Y22.160 E1.2340 F750
G1 X60.206 Y22.760 E1.2531
G1 X21.406 Y22.760 E2.4872
G1 X21.406 Y23.360 E2.5062
G1 X60.206 Y23.360 E3.7403
G1 X60.206 Y23.960 E3.7594
G1 X21.406 Y23.960 E4.9934
G1 X21.406 Y24.560 E5.0125
G1 X60.206 Y24.560 E6.2465
G92 E0.0000
G1 E-0.5000 F1200
	feature outer perimeter
G1 Z2.550 F1000
G1 X60.349 Y21.855 F4800
G1 X60.506 Y21.855
G1 X60.506 Y18.865
G1 Z1.800 F1000
G1 E0.0000 F1200
G92 E0.0000
G1 X21.106 Y18.865 E1.2531 F750
G1 X21.106 Y15.855 E1.3489
G1 X60.506 Y15.855 E2.6020
G1 X60.506 Y18.865 E2.6977
	feature infill
G1 X60.206 Y18.560 F4800
G92 E0.0000
G1 X21.406 Y18.560 E1.2340 F750
G1 X21.406 Y17.960 E1.2531
G1 X60.206 Y17.960 E2.4872
G1 X60.206 Y17.360 E2.5062
G1 X21.406 Y17.360 E3.7403
G1 X21.406 Y16.760 E3.7594
G1 X60.206 Y16.760 E4.9934
G1 X60.206 Y16.160 E5.0125
G1 X21.406 Y16.160 E6.2465
G92 E0.0000
G1 E-0.5000 F1200
	layer 13, Z = 1.950
	feature outer perimeter
G1 Z2.550 F1000
G1 X21.106 Y15.855 F4800
G1 Z1.950 F1000
G1 E0.0000 F1200
G92 E0.0000
G1 X60.506 Y15.855 E1.2531 F750
G1 X60.506 Y18.865 E1.3489
G1 X21.106 Y18.865 E2.6020
G1 X21.106 Y15.855 E2.6977
	feature infill
G1 X21.406 Y16.160 F4800
G92 E0.0000
G1 X60.206 Y16.160 E1.2340 F750
G1 X60.206 Y16.760 E1.2531
G1 X21.406 Y16.760 E2.4872
G1 X21.406 Y17.360 E2.5062
G1 X60.206 Y17.360 E3.7403
G1 X60.206 Y17.960 E3.7594
G1 X21.406 Y17.960 E4.9934
G1 X21.406 Y18.560 E5.0125
G1 X60.206 Y18.560 E6.2465
G92 E0.0000
G1 E-0.5000 F1200
	feature outer perimeter
G1 Z2.700 F1000
G1 X60.234 Y18.865 F4800
G1 X60.506 Y18.865
G1 X60.506 Y21.855
G1 Z1.950 F1000
G1 E0.0000 F1200
G92 E0.0000
G1 X60.506 Y24.865 E0.0957 F750
G1 X21.106 Y24.865 E1.3489
G1 X21.106 Y21.855 E1.4446
G1 X60.506 Y21.855 E2.6977
	feature infill
G1 X60.206 Y24.560 F4800
G92 E0.0000
G1 X21.406 Y24.560 E1.2340 F750
G1 X21.406 Y23.960 E1.2531
G1 X60.206 Y23.960 E2.4872
G1 X60.206 Y23.360 E2.5062
G1 X21.406 Y23.360 E3.7403
G1 X21.406 Y22.760 E3.7594
G1 X60.206 Y22.760 E4.9934
G1 X60.206 Y22.160 E5.0125
G1 X21.406 Y22.160 E6.2465
G92 E0.0000
G1 E-0.5000 F1200
	feature outer perimeter
G1 Z2.700 F1000
G1 X21.264 Y24.865 F4800
G1 X21.106 Y24.865
G1 X21.106 Y27.855
G1 Z1.950 F1000
G1 E0.0000 F1200
G92 E0.0000
G1 X60.506 Y27.855 E1.2531 F750
G1 X60.506 Y30.865 E1.3489
G1 X21.106 Y30.865 E2.6020
G1 X21.106 Y27.855 E2.6977
	feature infill
G1 X21.406 Y28.160 F4800
G92 E0.0000
G1 X60.206 Y28.160 E1.2340 F750
G1 X60.206 Y28.760 E1.2531
G1 X21.406 Y28.760 E2.4872
G1 X21.406 Y29.360 E2.5062
G1 X60.206 Y29.360 E3.7403
G1 X60.206 Y29.960 E3.7594
G1 X21.406 Y29.960 E4.9934
G1 X21.406 Y30.560 E5.0125
G1 X60.206 Y30.560 E6.2465
G92 E0.0000
G1 E-0.5000 F1200
	feature outer perimeter
G1 Z2.700 F1000
G1 X60.234 Y30.865 F4800
G1 X60.506 Y30.865
G1 X60.506 Y33.855
G1 Z1.950 F1000
G1 E0.0000 F1200
G92 E0.0000
G1 X60.506 Y36.865 E0.0957 F750
G1 X21.106 Y36.865 E1.3489
G1 X21.106 Y33.855 E1.4446
G1 X60.506 Y33.855 E2.6977
	feature infill
G1 X60.206 Y36.560 F4800
G92 E0.0000
G1 X21.406 Y36.560 E1.2340 F750
G1 X21.406 Y35.960 E1.2531
G1 X60.206 Y35.960 E2.4872
G1 X60.206 Y35.360 E2.5062
G1 X21.406 Y35.360 E3.7403
G1 X21.406 Y34.760 E3.7594
G1 X60.206 Y34.760 E4.9934
G1 X60.206 Y34.160 E5.0125
G1 X21.406 Y34.160 E6.2465
G92 E0.0000
G1 E-0.5000 F1200
	feature outer perimeter
G1 Z2.700 F1000
G1 X21.264 Y36.865 F4800
G1 X21.106 Y36.865
G1 X21.106 Y39.855
G1 Z1.950 F1000
G1 E0.0000 F1200
G92 E0.0000
G1 X60.506 Y39.855 E1.2531 F750
G1 X60.506 Y42.865 E1.3488
G1 X21.106 Y42.865 E2.6020
G1 X21.106 Y39.855 E2.6977
	feature infill
G1 X21.406 Y40.160 F4800
G92 E0.0000
G1 X60.206 Y40.160 E1.2340 F750
G1 X60.206 Y40.760 E1.2531
G1 X21.406 Y40.760 E2.4872
G1 X21.406 Y41.360 E2.5062
G1 X60.206 Y41.360 E3.7403
G1 X60.206 Y41.960 E3.7594
G1 X21.406 Y41.960 E4.9934
G1 X21.406 Y42.560 E5.0125
G1 X60.206 Y42.560 E6.2465
G92 E0.0000
G1 E-0.5000 F1200
	layer 14, Z = 2.100
	feature outer perimeter
G1 Z2.700 F1000
G1 X60.506 Y42.865 F4800
G1 Z2.100 F1000
G1 E0.0000 F1200
G92 E0.0000
G1 X21.106 Y42.865 E1.2531 F750
G1 X21.106 Y39.855 E1.3488
G1 X60.506 Y39.855 E2.6020
G1 X60.506 Y42.865 E2.6977
	feature infill
G1 X60.206 Y42.560 F4800
G92 E0.0000
G1 X21.406 Y42.560 E1.2340 F750
G1 X21.406 Y41.960 E1.2531
G1 X60.206 Y41.960 E2.4872
G1 X60.206 Y41.360 E2.5062
G1 X21.406 Y41.360 E3.7403
G1 X21.406 Y40.760 E3.7594
G1 X60.206 Y40.760 E4.9934
G1 X60.206 Y40.160 E5.0125
G1 X21.406 Y40.160 E6.2465
G92 E0.0000
G1 E-0.5000 F1200
	feature outer perimeter
G1 Z2.850 F1000
G1 X21.379 Y39.855 F4800
G1 X21.106 Y39.855
G1 X21.106 Y36.865
G1 Z2.100 F1000
G1 E0.0000 F1200
G92 E0.0000
G1 X21.106 Y33.855 E0.0957 F750
G1 X60.506 Y33.855 E1.3489
G1 X60.506 Y36.865 E1.4446
G1 X21.106 Y36.865 E2.6977
	feature infill
G1 X21.406 Y34.160 F4800
G92 E0.0000
G1 X60.206 Y34.160 E1.2340 F750
G1 X60.206 Y34.760 E1.2531
G1 X21.406 Y34.760 E2.4872
G1 X21.406 Y35.360 E2.5062
G1 X60.206 Y35.360 E3.7403
G1 X60.206 Y35.960 E3.7594
G1 X21.406 Y35.960 E4.9934
G1 X21.406 Y36.560 E5.0125
G1 X60.206 Y36.560 E6.2465
G92 E0.0000
G1 E-0.5000 F1200
	feature outer perimeter
G1 Z2.850 F1000
G1 X60.349 Y33.855 F4800
G1 X60.506 Y33.855
G1 X60.506 Y30.865
G1 Z2.100 F1000
G1 E0.0000 F1200
G92 E0.0000
G1 X21.106 Y30.865 E1.2531 F750
G1 X21.106 Y27.855 E1.3489
G1 X60.506 Y27.855 E2.6020
G1 X60.506 Y30.865 E2.6977
	feature infill
G1 X60.206 Y30.560 F4800
G92 E0.0000
G1 X21.406 Y30.560 E1.2340 F750
G1 X21.406 Y29.960 E1.2531
G1 X60.206 Y29.960 E2.4872
G1 X60.206 Y29.360 E2.5062
G1 X21.406 Y29.360 E3.7403
G1 X21.406 Y28.760 E3.7594
G1 X60.206 Y28.760 E4.9934
G1 X60.206 Y28.160 E5.0125
G1 X21.406 Y28.160 E6.2465
G92 E0.0000
G1 E-0.5000 F1200
	feature outer perimeter
G1 Z2.850 F1000
G1 X21.379 Y27.855 F4800
G1 X21.106 Y27.855
G1 X21.106 Y24.865
G1 Z2.100 F1000
G1 E0.0000 F1200
G92 E0.0000
[truncated: 1,345 more rows]
