# Supplementary material for: Influence of the Infill Orientation on the Properties of Zirconia Parts Produced by Fused Filament Fabrication
Source: Materials (Basel). 2020 Jul 15;13(14):3158. doi: 10.3390/ma13143158 (PMC7411807; doi:10.3390/ma13143158)
Supplement: Supplementary file 1 [file materials-13-03158-s001.zip › Supporting informaiton/File S2.gcode]

	G-Code generated by Simplify3D(R) Version 4.1.2
	Jul 1, 2019 at 1:35:30 PM
	Settings Summary
	processName,Process1
	applyToModels,3pointbendingtest_doe_v3_5spec
	profileName,BA_Huber_Specimens
	profileVersion,2019-06-21 09:40:52
	baseProfile,Wanhao Duplicator i3 (modified)
	printMaterial,PLA
	printQuality,Medium
	printExtruders,
	extruderName,Primary Extruder
	extruderToolheadNumber,0
	extruderDiameter,0.6
	extruderAutoWidth,0
	extruderWidth,0.6
	extrusionMultiplier,0.85
	extruderUseRetract,1
	extruderRetractionDistance,0.5
	extruderExtraRestartDistance,0
	extruderRetractionZLift,0.75
	extruderRetractionSpeed,1200
	extruderUseCoasting,0
	extruderCoastingDistance,0.2
	extruderUseWipe,0
	extruderWipeDistance,5
	primaryExtruder,0
	layerHeight,0.15
	topSolidLayers,0
	bottomSolidLayers,0
	perimeterOutlines,1
	printPerimetersInsideOut,1
	startPointOption,2
	startPointOriginX,0
	startPointOriginY,0
	sequentialIslands,0
	spiralVaseMode,0
	firstLayerHeightPercentage,100
	firstLayerWidthPercentage,100
	firstLayerUnderspeed,0.4
	useRaft,0
	raftExtruder,0
	raftTopLayers,3
	raftBaseLayers,2
	raftOffset,3
	raftSeparationDistance,0.14
	raftTopInfill,100
	aboveRaftSpeedMultiplier,0.3
	useSkirt,1
	skirtExtruder,0
	skirtLayers,1
	skirtOutlines,2
	skirtOffset,3
	usePrimePillar,0
	primePillarExtruder,999
	primePillarWidth,12
	primePillarLocation,7
	primePillarSpeedMultiplier,1
	useOozeShield,0
	oozeShieldExtruder,999
	oozeShieldOffset,2
	oozeShieldOutlines,1
	oozeShieldSidewallShape,1
	oozeShieldSidewallAngle,30
	oozeShieldSpeedMultiplier,1
	infillExtruder,0
	internalInfillPattern,Rectilinear
	externalInfillPattern,Rectilinear
	infillPercentage,100
	outlineOverlapPercentage,50
	infillExtrusionWidthPercentage,100
	minInfillLength,5
	infillLayerInterval,1
	internalInfillAngles,45,-45
	overlapInternalInfillAngles,0
	externalInfillAngles,45,-45
	generateSupport,0
	supportExtruder,0
	supportInfillPercentage,30
	supportExtraInflation,0
	supportBaseLayers,0
	denseSupportExtruder,0
	denseSupportLayers,0
	denseSupportInfillPercentage,70
	supportLayerInterval,1
	supportHorizontalPartOffset,0.3
	supportUpperSeparationLayers,1
	supportLowerSeparationLayers,1
	supportType,0
	supportGridSpacing,4
	maxOverhangAngle,45
	supportAngles,0
	temperatureName,Primary Extruder,Heated Bed
	temperatureNumber,0,0
	temperatureSetpointCount,1,1
	temperatureSetpointLayers,1,1
	temperatureSetpointTemperatures,255,100
	temperatureStabilizeAtStartup,1,1
	temperatureHeatedBed,0,1
	fanLayers,1,2
	fanSpeeds,0,100
	blipFanToFullPower,0
	adjustSpeedForCooling,0
	minSpeedLayerTime,30
	minCoolingSpeedSlowdown,15
	increaseFanForCooling,0
	minFanLayerTime,45
	maxCoolingFanSpeed,100
	increaseFanForBridging,0
	bridgingFanSpeed,100
	use5D,1
	relativeEdistances,0
	allowEaxisZeroing,1
	independentExtruderAxes,0
	includeM10123,0
	stickySupport,1
	applyToolheadOffsets,0
	gcodeXoffset,0
	gcodeYoffset,0
	gcodeZoffset,0
	overrideMachineDefinition,1
	machineTypeOverride,0
	strokeXoverride,200
	strokeYoverride,200
	strokeZoverride,180
	originOffsetXoverride,0
	originOffsetYoverride,0
	originOffsetZoverride,0
	homeXdirOverride,-1
	homeYdirOverride,-1
	homeZdirOverride,-1
	flipXoverride,1
	flipYoverride,-1
	flipZoverride,1
	toolheadOffsets,0,0|0,0|0,0|0,0|0,0|0,0
	overrideFirmwareConfiguration,1
	firmwareTypeOverride,RepRap (Marlin/Repetier/Sprinter)
	GPXconfigOverride,r2
	baudRateOverride,115200
	overridePrinterModels,1
	printerModelsOverride
	startingGcode,G28	home all axes
	layerChangeGcode,
	retractionGcode,
	toolChangeGcode,
	endingGcode,G28 X0	home X-axis,M104 S0	turn off extruder,M140 S0	turn off bed,M84	disable motors
	exportFileFormat,gcode
	celebration,0
	celebrationSong,Indiana
	postProcessing,
	defaultSpeed,750
	outlineUnderspeed,1
	solidInfillUnderspeed,1
	supportUnderspeed,1
	rapidXYspeed,4800
	rapidZspeed,1000
	minBridgingArea,5
	bridgingExtraInflation,0
	bridgingExtrusionMultiplier,1
	bridgingSpeedMultiplier,0.3
	useFixedBridgingAngle,0
	fixedBridgingAngle,0
	applyBridgingToPerimeters,1
	filamentDiameters,1.75|1.75|1.75|1.75|1.75|1.75
	filamentPricesPerKg,46|46|46|46|46|46
	filamentDensities,1.25|1.25|1.25|1.25|1.25|1.25
	useMinPrintHeight,0
	minPrintHeight,0
	useMaxPrintHeight,0
	maxPrintHeight,0
	useDiaphragm,0
	diaphragmLayerInterval,20
	robustSlicing,1
	mergeAllIntoSolid,0
	onlyRetractWhenCrossingOutline,1
	retractBetweenLayers,1
	useRetractionMinTravel,0
	retractionMinTravel,3
	retractWhileWiping,0
	onlyWipeOutlines,1
	avoidCrossingOutline,1
	maxMovementDetourFactor,999
	toolChangeRetractionDistance,12
	toolChangeExtraRestartDistance,-0.5
	toolChangeRetractionSpeed,600
	externalThinWallType,0
	internalThinWallType,1
	thinWallAllowedOverlapPercentage,10
	singleExtrusionMinLength,0
	singleExtrusionMinPrintingWidthPercentage,30
	singleExtrusionMaxPrintingWidthPercentage,200
	singleExtrusionEndpointExtension,0
	horizontalSizeCompensation,0
G90
M82
M106 S0
M140 S100
M190 S100
M104 S255 T0
M109 S255 T0
G28	home all axes
	process Process1
	layer 1, Z = 0.150
T0
G92 E0.0000
G1 E-0.5000 F1200
	feature skirt
	tool H0.150 W0.600
G1 Z0.750 F1000
G1 X16.906 Y13.940 F4800
G1 Z0.150 F1000
G1 E0.0000 F1200
G92 E0.0000
G1 X19.191 Y11.655 E0.1028 F300
G1 X62.422 Y11.655 E1.4777
G1 X64.706 Y13.940 E1.5805
G1 X64.706 Y44.780 E2.5614
G1 X62.422 Y47.065 E2.6641
G1 X19.191 Y47.065 E4.0391
G1 X16.906 Y44.780 E4.1418
G1 X16.906 Y13.940 E5.1227
G92 E0.0000
G1 E-0.5000 F1200
G1 Z0.900 F1000
G1 X17.506 Y14.188 F4800
G1 Z0.150 F1000
G1 E0.0000 F1200
G92 E0.0000
G1 X19.439 Y12.255 E0.0869 F300
G1 X62.173 Y12.255 E1.4461
G1 X64.106 Y14.188 E1.5330
G1 X64.106 Y44.532 E2.4981
G1 X62.173 Y46.465 E2.5851
G1 X19.439 Y46.465 E3.9442
G1 X17.506 Y44.532 E4.0312
G1 X17.506 Y14.188 E4.9963
G92 E0.0000
G1 E-0.5000 F1200
	feature outer perimeter
G1 Z0.900 F1000
G1 X21.106 Y15.855 F4800
G1 Z0.150 F1000
G1 E0.0000 F1200
G92 E0.0000
G1 X60.506 Y15.855 E1.2531 F300
G1 X60.506 Y18.865 E1.3489
G1 X21.106 Y18.865 E2.6020
G1 X21.106 Y15.855 E2.6977
	feature infill
G1 X21.526 Y18.565 F4800
G92 E0.0000
G1 X21.406 Y18.445 E0.0054 F300
G1 X21.406 Y17.597 E0.0324
G1 X22.375 Y18.565 E0.0759
G1 X23.223 Y18.565 E0.1029
G1 X21.406 Y16.748 E0.1846
G1 X21.406 Y16.155 E0.2035
G1 X21.662 Y16.155 E0.2116
G1 X24.072 Y18.565 E0.3200
G1 X24.920 Y18.565 E0.3470
G1 X22.510 Y16.155 E0.4554
G1 X23.359 Y16.155 E0.4824
G1 X25.769 Y18.565 E0.5908
G1 X26.617 Y18.565 E0.6178
G1 X24.207 Y16.155 E0.7262
G1 X25.056 Y16.155 E0.7532
G1 X27.466 Y18.565 E0.8616
G1 X28.314 Y18.565 E0.8886
G1 X25.904 Y16.155 E0.9970
G1 X26.753 Y16.155 E1.0239
G1 X29.163 Y18.565 E1.1323
G1 X30.011 Y18.565 E1.1593
G1 X27.601 Y16.155 E1.2677
G1 X28.450 Y16.155 E1.2947
G1 X30.860 Y18.565 E1.4031
G1 X31.708 Y18.565 E1.4301
G1 X29.298 Y16.155 E1.5385
G1 X30.147 Y16.155 E1.5655
G1 X32.557 Y18.565 E1.6739
G1 X33.405 Y18.565 E1.7009
G1 X30.995 Y16.155 E1.8093
G1 X31.844 Y16.155 E1.8363
G1 X34.254 Y18.565 E1.9447
G1 X35.103 Y18.565 E1.9716
G1 X32.693 Y16.155 E2.0800
G1 X33.541 Y16.155 E2.1070
G1 X35.951 Y18.565 E2.2154
G1 X36.800 Y18.565 E2.2424
G1 X34.390 Y16.155 E2.3508
G1 X35.238 Y16.155 E2.3778
G1 X37.648 Y18.565 E2.4862
G1 X38.497 Y18.565 E2.5132
G1 X36.087 Y16.155 E2.6216
G1 X36.935 Y16.155 E2.6486
G1 X39.345 Y18.565 E2.7570
G1 X40.194 Y18.565 E2.7840
G1 X37.784 Y16.155 E2.8924
G1 X38.632 Y16.155 E2.9194
G1 X41.042 Y18.565 E3.0278
G1 X41.891 Y18.565 E3.0547
G1 X39.481 Y16.155 E3.1631
G1 X40.329 Y16.155 E3.1901
G1 X42.739 Y18.565 E3.2985
G1 X43.588 Y18.565 E3.3255
G1 X41.178 Y16.155 E3.4339
G1 X42.026 Y16.155 E3.4609
G1 X44.436 Y18.565 E3.5693
G1 X45.285 Y18.565 E3.5963
G1 X42.875 Y16.155 E3.7047
G1 X43.723 Y16.155 E3.7317
G1 X46.133 Y18.565 E3.8401
G1 X46.982 Y18.565 E3.8671
G1 X44.572 Y16.155 E3.9755
G1 X45.420 Y16.155 E4.0025
G1 X47.830 Y18.565 E4.1109
G1 X48.679 Y18.565 E4.1378
G1 X46.269 Y16.155 E4.2462
G1 X47.117 Y16.155 E4.2732
G1 X49.527 Y18.565 E4.3816
G1 X50.376 Y18.565 E4.4086
G1 X47.966 Y16.155 E4.5170
G1 X48.815 Y16.155 E4.5440
G1 X51.225 Y18.565 E4.6524
G1 X52.073 Y18.565 E4.6794
G1 X49.663 Y16.155 E4.7878
G1 X50.512 Y16.155 E4.8148
G1 X52.922 Y18.565 E4.9232
G1 X53.770 Y18.565 E4.9502
G1 X51.360 Y16.155 E5.0586
G1 X52.209 Y16.155 E5.0855
G1 X54.619 Y18.565 E5.1939
G1 X55.467 Y18.565 E5.2209
G1 X53.057 Y16.155 E5.3293
G1 X53.906 Y16.155 E5.3563
G1 X56.316 Y18.565 E5.4647
G1 X57.164 Y18.565 E5.4917
G1 X54.754 Y16.155 E5.6001
G1 X55.603 Y16.155 E5.6271
G1 X58.013 Y18.565 E5.7355
G1 X58.861 Y18.565 E5.7625
G1 X56.451 Y16.155 E5.8709
G1 X57.300 Y16.155 E5.8979
G1 X59.710 Y18.565 E6.0063
G1 X60.206 Y18.565 E6.0221
G1 X60.206 Y18.213 E6.0333
G1 X58.148 Y16.155 E6.1258
G1 X58.997 Y16.155 E6.1528
G1 X60.206 Y17.364 E6.2072
G1 X60.206 Y16.516 E6.2342
G1 X59.845 Y16.155 E6.2504
G92 E0.0000
G1 E-0.5000 F1200
	feature outer perimeter
G1 Z0.900 F1000
G1 X60.160 Y18.865 F4800
G1 X60.506 Y18.865
G1 X60.506 Y21.855
G1 Z0.150 F1000
G1 E0.0000 F1200
G92 E0.0000
G1 X60.506 Y24.865 E0.0957 F300
G1 X21.106 Y24.865 E1.3489
G1 X21.106 Y21.855 E1.4446
G1 X60.506 Y21.855 E2.6977
	feature infill
G1 X59.906 Y22.155 F4800
G92 E0.0000
G1 X60.206 Y22.456 E0.0135 F300
G1 X60.206 Y23.304 E0.0405
G1 X59.057 Y22.155 E0.0922
G1 X58.209 Y22.155 E0.1192
G1 X60.206 Y24.153 E0.2090
G1 X60.206 Y24.565 E0.2222
G1 X59.770 Y24.565 E0.2360
G1 X57.360 Y22.155 E0.3444
G1 X56.512 Y22.155 E0.3714
G1 X58.922 Y24.565 E0.4798
G1 X58.073 Y24.565 E0.5068
G1 X55.663 Y22.155 E0.6152
G1 X54.815 Y22.155 E0.6422
G1 X57.225 Y24.565 E0.7506
G1 X56.376 Y24.565 E0.7776
G1 X53.966 Y22.155 E0.8860
G1 X53.117 Y22.155 E0.9130
G1 X55.527 Y24.565 E1.0214
G1 X54.679 Y24.565 E1.0483
G1 X52.269 Y22.155 E1.1567
G1 X51.420 Y22.155 E1.1837
G1 X53.830 Y24.565 E1.2921
G1 X52.982 Y24.565 E1.3191
G1 X50.572 Y22.155 E1.4275
G1 X49.723 Y22.155 E1.4545
G1 X52.133 Y24.565 E1.5629
G1 X51.285 Y24.565 E1.5899
G1 X48.875 Y22.155 E1.6983
G1 X48.026 Y22.155 E1.7253
G1 X50.436 Y24.565 E1.8337
G1 X49.588 Y24.565 E1.8607
G1 X47.178 Y22.155 E1.9691
G1 X46.329 Y22.155 E1.9961
G1 X48.739 Y24.565 E2.1045
G1 X47.891 Y24.565 E2.1314
G1 X45.481 Y22.155 E2.2398
G1 X44.632 Y22.155 E2.2668
G1 X47.042 Y24.565 E2.3752
G1 X46.194 Y24.565 E2.4022
G1 X43.784 Y22.155 E2.5106
G1 X42.935 Y22.155 E2.5376
G1 X45.345 Y24.565 E2.6460
G1 X44.497 Y24.565 E2.6730
G1 X42.087 Y22.155 E2.7814
G1 X41.238 Y22.155 E2.8084
G1 X43.648 Y24.565 E2.9168
G1 X42.800 Y24.565 E2.9438
G1 X40.390 Y22.155 E3.0522
G1 X39.541 Y22.155 E3.0792
G1 X41.951 Y24.565 E3.1875
G1 X41.103 Y24.565 E3.2145
G1 X38.693 Y22.155 E3.3229
G1 X37.844 Y22.155 E3.3499
G1 X40.254 Y24.565 E3.4583
G1 X39.405 Y24.565 E3.4853
G1 X36.995 Y22.155 E3.5937
G1 X36.147 Y22.155 E3.6207
G1 X38.557 Y24.565 E3.7291
G1 X37.708 Y24.565 E3.7561
G1 X35.298 Y22.155 E3.8645
G1 X34.450 Y22.155 E3.8915
G1 X36.860 Y24.565 E3.9999
G1 X36.011 Y24.565 E4.0269
G1 X33.601 Y22.155 E4.1353
G1 X32.753 Y22.155 E4.1622
G1 X35.163 Y24.565 E4.2706
G1 X34.314 Y24.565 E4.2976
G1 X31.904 Y22.155 E4.4060
G1 X31.056 Y22.155 E4.4330
G1 X33.466 Y24.565 E4.5414
G1 X32.617 Y24.565 E4.5684
G1 X30.207 Y22.155 E4.6768
G1 X29.359 Y22.155 E4.7038
G1 X31.769 Y24.565 E4.8122
G1 X30.920 Y24.565 E4.8392
G1 X28.510 Y22.155 E4.9476
G1 X27.662 Y22.155 E4.9746
G1 X30.072 Y24.565 E5.0830
G1 X29.223 Y24.565 E5.1100
G1 X26.813 Y22.155 E5.2184
G1 X25.965 Y22.155 E5.2453
G1 X28.375 Y24.565 E5.3537
G1 X27.526 Y24.565 E5.3807
G1 X25.116 Y22.155 E5.4891
G1 X24.268 Y22.155 E5.5161
G1 X26.678 Y24.565 E5.6245
G1 X25.829 Y24.565 E5.6515
G1 X23.419 Y22.155 E5.7599
G1 X22.570 Y22.155 E5.7869
G1 X24.980 Y24.565 E5.8953
G1 X24.132 Y24.565 E5.9223
G1 X21.722 Y22.155 E6.0307
G1 X21.406 Y22.155 E6.0407
G1 X21.406 Y22.688 E6.0577
G1 X23.283 Y24.565 E6.1421
G1 X22.435 Y24.565 E6.1691
G1 X21.406 Y23.536 E6.2153
G1 X21.406 Y24.385 E6.2423
G1 X21.586 Y24.565 E6.2504
G92 E0.0000
G1 E-0.5000 F1200
	feature outer perimeter
G1 Z0.900 F1000
G1 X21.543 Y24.865 F4800
G1 X21.106 Y24.865
G1 X21.106 Y27.855
G1 Z0.150 F1000
G1 E0.0000 F1200
G92 E0.0000
G1 X60.506 Y27.855 E1.2531 F300
G1 X60.506 Y30.865 E1.3489
G1 X21.106 Y30.865 E2.6020
G1 X21.106 Y27.855 E2.6977
	feature infill
G1 X21.647 Y30.565 F4800
G92 E0.0000
G1 X21.406 Y30.325 E0.0108 F300
G1 X21.406 Y29.476 E0.0378
G1 X22.495 Y30.565 E0.0868
G1 X23.344 Y30.565 E0.1138
G1 X21.406 Y28.628 E0.2009
G1 X21.406 Y28.155 E0.2159
G1 X21.782 Y28.155 E0.2279
G1 X24.192 Y30.565 E0.3363
G1 X25.041 Y30.565 E0.3633
G1 X22.631 Y28.155 E0.4717
G1 X23.479 Y28.155 E0.4987
G1 X25.889 Y30.565 E0.6071
G1 X26.738 Y30.565 E0.6341
G1 X24.328 Y28.155 E0.7425
G1 X25.176 Y28.155 E0.7694
G1 X27.586 Y30.565 E0.8778
G1 X28.435 Y30.565 E0.9048
G1 X26.025 Y28.155 E1.0132
G1 X26.873 Y28.155 E1.0402
G1 X29.283 Y30.565 E1.1486
G1 X30.132 Y30.565 E1.1756
G1 X27.722 Y28.155 E1.2840
G1 X28.570 Y28.155 E1.3110
G1 X30.980 Y30.565 E1.4194
G1 X31.829 Y30.565 E1.4464
G1 X29.419 Y28.155 E1.5548
G1 X30.268 Y28.155 E1.5818
G1 X32.678 Y30.565 E1.6902
G1 X33.526 Y30.565 E1.7171
G1 X31.116 Y28.155 E1.8255
G1 X31.965 Y28.155 E1.8525
G1 X34.375 Y30.565 E1.9609
G1 X35.223 Y30.565 E1.9879
G1 X32.813 Y28.155 E2.0963
G1 X33.662 Y28.155 E2.1233
G1 X36.072 Y30.565 E2.2317
G1 X36.920 Y30.565 E2.2587
G1 X34.510 Y28.155 E2.3671
G1 X35.359 Y28.155 E2.3941
G1 X37.769 Y30.565 E2.5025
G1 X38.617 Y30.565 E2.5295
G1 X36.207 Y28.155 E2.6379
G1 X37.056 Y28.155 E2.6649
G1 X39.466 Y30.565 E2.7733
G1 X40.314 Y30.565 E2.8002
G1 X37.904 Y28.155 E2.9086
G1 X38.753 Y28.155 E2.9356
G1 X41.163 Y30.565 E3.0440
G1 X42.011 Y30.565 E3.0710
G1 X39.601 Y28.155 E3.1794
G1 X40.450 Y28.155 E3.2064
G1 X42.860 Y30.565 E3.3148
G1 X43.708 Y30.565 E3.3418
G1 X41.298 Y28.155 E3.4502
G1 X42.147 Y28.155 E3.4772
G1 X44.557 Y30.565 E3.5856
G1 X45.405 Y30.565 E3.6126
G1 X42.995 Y28.155 E3.7210
G1 X43.844 Y28.155 E3.7480
G1 X46.254 Y30.565 E3.8564
G1 X47.103 Y30.565 E3.8833
G1 X44.693 Y28.155 E3.9917
G1 X45.541 Y28.155 E4.0187
G1 X47.951 Y30.565 E4.1271
G1 X48.800 Y30.565 E4.1541
G1 X46.390 Y28.155 E4.2625
G1 X47.238 Y28.155 E4.2895
G1 X49.648 Y30.565 E4.3979
G1 X50.497 Y30.565 E4.4249
G1 X48.087 Y28.155 E4.5333
G1 X48.935 Y28.155 E4.5603
G1 X51.345 Y30.565 E4.6687
G1 X52.194 Y30.565 E4.6957
G1 X49.784 Y28.155 E4.8041
G1 X50.632 Y28.155 E4.8311
G1 X53.042 Y30.565 E4.9394
G1 X53.891 Y30.565 E4.9664
G1 X51.481 Y28.155 E5.0748
G1 X52.329 Y28.155 E5.1018
G1 X54.739 Y30.565 E5.2102
G1 X55.588 Y30.565 E5.2372
G1 X53.178 Y28.155 E5.3456
G1 X54.026 Y28.155 E5.3726
G1 X56.436 Y30.565 E5.4810
G1 X57.285 Y30.565 E5.5080
G1 X54.875 Y28.155 E5.6164
G1 X55.723 Y28.155 E5.6434
G1 X58.133 Y30.565 E5.7518
G1 X58.982 Y30.565 E5.7788
G1 X56.572 Y28.155 E5.8872
G1 X57.420 Y28.155 E5.9141
G1 X59.830 Y30.565 E6.0225
G1 X60.206 Y30.565 E6.0345
G1 X60.206 Y30.092 E6.0495
G1 X58.269 Y28.155 E6.1367
G1 X59.117 Y28.155 E6.1637
G1 X60.206 Y29.244 E6.2126
G1 X60.206 Y28.395 E6.2396
G1 X59.966 Y28.155 E6.2504
G92 E0.0000
G1 E-0.5000 F1200
	feature outer perimeter
G1 Z0.900 F1000
G1 X60.223 Y30.865 F4800
G1 X60.506 Y30.865
G1 X60.506 Y33.855
G1 Z0.150 F1000
G1 E0.0000 F1200
G92 E0.0000
G1 X60.506 Y36.865 E0.0957 F300
G1 X21.106 Y36.865 E1.3489
G1 X21.106 Y33.855 E1.4446
G1 X60.506 Y33.855 E2.6977
	feature infill
G1 X60.026 Y34.155 F4800
G92 E0.0000
G1 X60.206 Y34.335 E0.0081 F300
G1 X60.206 Y35.184 E0.0351
G1 X59.178 Y34.155 E0.0813
G1 X58.329 Y34.155 E0.1083
G1 X60.206 Y36.032 E0.1928
G1 X60.206 Y36.565 E0.2097
G1 X59.891 Y36.565 E0.2197
G1 X57.481 Y34.155 E0.3281
G1 X56.632 Y34.155 E0.3551
G1 X59.042 Y36.565 E0.4635
G1 X58.194 Y36.565 E0.4905
G1 X55.784 Y34.155 E0.5989
G1 X54.935 Y34.155 E0.6259
G1 X57.345 Y36.565 E0.7343
G1 X56.497 Y36.565 E0.7613
G1 X54.087 Y34.155 E0.8697
G1 X53.238 Y34.155 E0.8967
G1 X55.648 Y36.565 E1.0051
G1 X54.800 Y36.565 E1.0321
G1 X52.390 Y34.155 E1.1405
G1 X51.541 Y34.155 E1.1675
G1 X53.951 Y36.565 E1.2759
G1 X53.103 Y36.565 E1.3028
G1 X50.693 Y34.155 E1.4112
G1 X49.844 Y34.155 E1.4382
G1 X52.254 Y36.565 E1.5466
G1 X51.405 Y36.565 E1.5736
G1 X48.995 Y34.155 E1.6820
G1 X48.147 Y34.155 E1.7090
G1 X50.557 Y36.565 E1.8174
G1 X49.708 Y36.565 E1.8444
G1 X47.298 Y34.155 E1.9528
G1 X46.450 Y34.155 E1.9798
G1 X48.860 Y36.565 E2.0882
G1 X48.011 Y36.565 E2.1152
G1 X45.601 Y34.155 E2.2236
G1 X44.753 Y34.155 E2.2506
G1 X47.163 Y36.565 E2.3590
G1 X46.314 Y36.565 E2.3859
G1 X43.904 Y34.155 E2.4943
G1 X43.056 Y34.155 E2.5213
G1 X45.466 Y36.565 E2.6297
G1 X44.617 Y36.565 E2.6567
G1 X42.207 Y34.155 E2.7651
G1 X41.359 Y34.155 E2.7921
G1 X43.769 Y36.565 E2.9005
G1 X42.920 Y36.565 E2.9275
G1 X40.510 Y34.155 E3.0359
G1 X39.662 Y34.155 E3.0629
G1 X42.072 Y36.565 E3.1713
G1 X41.223 Y36.565 E3.1983
G1 X38.813 Y34.155 E3.3067
G1 X37.965 Y34.155 E3.3337
G1 X40.375 Y36.565 E3.4420
G1 X39.526 Y36.565 E3.4690
G1 X37.116 Y34.155 E3.5774
G1 X36.268 Y34.155 E3.6044
G1 X38.678 Y36.565 E3.7128
G1 X37.829 Y36.565 E3.7398
G1 X35.419 Y34.155 E3.8482
G1 X34.570 Y34.155 E3.8752
G1 X36.980 Y36.565 E3.9836
G1 X36.132 Y36.565 E4.0106
G1 X33.722 Y34.155 E4.1190
G1 X32.873 Y34.155 E4.1460
G1 X35.283 Y36.565 E4.2544
G1 X34.435 Y36.565 E4.2814
G1 X32.025 Y34.155 E4.3898
G1 X31.176 Y34.155 E4.4167
G1 X33.586 Y36.565 E4.5251
G1 X32.738 Y36.565 E4.5521
G1 X30.328 Y34.155 E4.6605
G1 X29.479 Y34.155 E4.6875
G1 X31.889 Y36.565 E4.7959
G1 X31.041 Y36.565 E4.8229
G1 X28.631 Y34.155 E4.9313
G1 X27.782 Y34.155 E4.9583
G1 X30.192 Y36.565 E5.0667
G1 X29.344 Y36.565 E5.0937
G1 X26.934 Y34.155 E5.2021
G1 X26.085 Y34.155 E5.2291
G1 X28.495 Y36.565 E5.3375
G1 X27.647 Y36.565 E5.3645
G1 X25.237 Y34.155 E5.4729
G1 X24.388 Y34.155 E5.4998
G1 X26.798 Y36.565 E5.6082
G1 X25.950 Y36.565 E5.6352
G1 X23.540 Y34.155 E5.7436
G1 X22.691 Y34.155 E5.7706
G1 X25.101 Y36.565 E5.8790
G1 X24.253 Y36.565 E5.9060
G1 X21.843 Y34.155 E6.0144
G1 X21.406 Y34.155 E6.0283
G1 X21.406 Y34.567 E6.0414
G1 X23.404 Y36.565 E6.1312
G1 X22.556 Y36.565 E6.1582
G1 X21.406 Y35.416 E6.2099
G1 X21.406 Y36.264 E6.2369
G1 X21.707 Y36.565 E6.2504
G92 E0.0000
G1 E-0.5000 F1200
	feature outer perimeter
G1 Z0.900 F1000
G1 X21.652 Y36.865 F4800
G1 X21.106 Y36.865
G1 X21.106 Y39.855
G1 Z0.150 F1000
G1 E0.0000 F1200
G92 E0.0000
G1 X60.506 Y39.855 E1.2531 F300
G1 X60.506 Y42.865 E1.3488
G1 X21.106 Y42.865 E2.6020
G1 X21.106 Y39.855 E2.6977
	feature infill
G1 X21.767 Y42.565 F4800
G92 E0.0000
G1 X21.406 Y42.204 E0.0162 F300
G1 X21.406 Y41.356 E0.0432
G1 X22.616 Y42.565 E0.0976
G1 X23.464 Y42.565 E0.1246
G1 X21.406 Y40.507 E0.2172
G1 X21.406 Y40.155 E0.2284
G1 X21.903 Y40.155 E0.2442
G1 X24.313 Y42.565 E0.3526
G1 X25.161 Y42.565 E0.3796
G1 X22.751 Y40.155 E0.4880
G1 X23.600 Y40.155 E0.5149
G1 X26.010 Y42.565 E0.6233
G1 X26.858 Y42.565 E0.6503
G1 X24.448 Y40.155 E0.7587
G1 X25.297 Y40.155 E0.7857
G1 X27.707 Y42.565 E0.8941
G1 X28.555 Y42.565 E0.9211
G1 X26.146 Y40.155 E1.0295
G1 X26.994 Y40.155 E1.0565
G1 X29.404 Y42.565 E1.1649
G1 X30.253 Y42.565 E1.1919
G1 X27.843 Y40.155 E1.3003
G1 X28.691 Y40.155 E1.3273
G1 X31.101 Y42.565 E1.4357
G1 X31.950 Y42.565 E1.4626
G1 X29.540 Y40.155 E1.5710
G1 X30.388 Y40.155 E1.5980
G1 X32.798 Y42.565 E1.7064
G1 X33.647 Y42.565 E1.7334
G1 X31.237 Y40.155 E1.8418
G1 X32.085 Y40.155 E1.8688
G1 X34.495 Y42.565 E1.9772
G1 X35.344 Y42.565 E2.0042
G1 X32.934 Y40.155 E2.1126
G1 X33.782 Y40.155 E2.1396
G1 X36.192 Y42.565 E2.2480
G1 X37.041 Y42.565 E2.2750
G1 X34.631 Y40.155 E2.3834
G1 X35.479 Y40.155 E2.4103
G1 X37.889 Y42.565 E2.5187
G1 X38.738 Y42.565 E2.5457
G1 X36.328 Y40.155 E2.6541
G1 X37.176 Y40.155 E2.6811
G1 X39.586 Y42.565 E2.7895
G1 X40.435 Y42.565 E2.8165
G1 X38.025 Y40.155 E2.9249
G1 X38.873 Y40.155 E2.9519
G1 X41.283 Y42.565 E3.0603
G1 X42.132 Y42.565 E3.0873
G1 X39.722 Y40.155 E3.1957
G1 X40.570 Y40.155 E3.2227
G1 X42.980 Y42.565 E3.3311
G1 X43.829 Y42.565 E3.3581
G1 X41.419 Y40.155 E3.4665
G1 X42.268 Y40.155 E3.4934
G1 X44.678 Y42.565 E3.6018
G1 X45.526 Y42.565 E3.6288
G1 X43.116 Y40.155 E3.7372
G1 X43.965 Y40.155 E3.7642
G1 X46.375 Y42.565 E3.8726
G1 X47.223 Y42.565 E3.8996
G1 X44.813 Y40.155 E4.0080
G1 X45.662 Y40.155 E4.0350
G1 X48.072 Y42.565 E4.1434
G1 X48.920 Y42.565 E4.1704
G1 X46.510 Y40.155 E4.2788
G1 X47.359 Y40.155 E4.3058
G1 X49.769 Y42.565 E4.4142
G1 X50.617 Y42.565 E4.4411
G1 X48.207 Y40.155 E4.5495
G1 X49.056 Y40.155 E4.5765
G1 X51.466 Y42.565 E4.6849
G1 X52.314 Y42.565 E4.7119
G1 X49.904 Y40.155 E4.8203
G1 X50.753 Y40.155 E4.8473
G1 X53.163 Y42.565 E4.9557
G1 X54.011 Y42.565 E4.9827
G1 X51.601 Y40.155 E5.0911
G1 X52.450 Y40.155 E5.1181
G1 X54.860 Y42.565 E5.2265
G1 X55.708 Y42.565 E5.2535
G1 X53.298 Y40.155 E5.3619
G1 X54.147 Y40.155 E5.3889
G1 X56.557 Y42.565 E5.4973
G1 X57.405 Y42.565 E5.5242
G1 X54.995 Y40.155 E5.6326
G1 X55.844 Y40.155 E5.6596
G1 X58.254 Y42.565 E5.7680
G1 X59.103 Y42.565 E5.7950
G1 X56.693 Y40.155 E5.9034
G1 X57.541 Y40.155 E5.9304
G1 X59.951 Y42.565 E6.0388
G1 X60.206 Y42.565 E6.0469
G1 X60.206 Y41.972 E6.0658
G1 X58.390 Y40.155 E6.1475
G1 X59.238 Y40.155 E6.1745
G1 X60.206 Y41.123 E6.2180
G1 X60.206 Y40.275 E6.2450
G1 X60.087 Y40.155 E6.2504
G92 E0.0000
G1 E-0.5000 F1200
	layer 2, Z = 0.300
M106 S255
	feature outer perimeter
G1 Z0.900 F1000
G1 X60.506 Y39.855 F4800
G1 Z0.300 F1000
G1 E0.0000 F1200
G92 E0.0000
G1 X60.506 Y42.865 E0.0957 F750
G1 X21.106 Y42.865 E1.3488
G1 X21.106 Y39.855 E1.4446
G1 X60.506 Y39.855 E2.6977
	feature infill
G1 X60.206 Y42.204 F4800
G92 E0.0000
G1 X59.845 Y42.565 E0.0162 F750
G1 X58.997 Y42.565 E0.0432
G1 X60.206 Y41.356 E0.0976
G1 X60.206 Y40.507 E0.1246
G1 X58.148 Y42.565 E0.2172
G1 X57.300 Y42.565 E0.2442
G1 X59.710 Y40.155 E0.3526
G1 X58.861 Y40.155 E0.3795
G1 X56.451 Y42.565 E0.4879
G1 X55.603 Y42.565 E0.5149
G1 X58.013 Y40.155 E0.6233
G1 X57.164 Y40.155 E0.6503
G1 X54.754 Y42.565 E0.7587
G1 X53.906 Y42.565 E0.7857
G1 X56.316 Y40.155 E0.8941
G1 X55.467 Y40.155 E0.9211
G1 X53.057 Y42.565 E1.0295
G1 X52.209 Y42.565 E1.0565
G1 X54.619 Y40.155 E1.1649
G1 X53.770 Y40.155 E1.1919
G1 X51.360 Y42.565 E1.3003
G1 X50.512 Y42.565 E1.3272
G1 X52.922 Y40.155 E1.4356
G1 X52.073 Y40.155 E1.4626
G1 X49.663 Y42.565 E1.5710
G1 X48.815 Y42.565 E1.5980
G1 X51.225 Y40.155 E1.7064
G1 X50.376 Y40.155 E1.7334
G1 X47.966 Y42.565 E1.8418
G1 X47.118 Y42.565 E1.8688
G1 X49.528 Y40.155 E1.9772
G1 X48.679 Y40.155 E2.0042
G1 X46.269 Y42.565 E2.1126
G1 X45.420 Y42.565 E2.1396
G1 X47.830 Y40.155 E2.2480
G1 X46.982 Y40.155 E2.2750
G1 X44.572 Y42.565 E2.3834
G1 X43.723 Y42.565 E2.4103
G1 X46.133 Y40.155 E2.5187
G1 X45.285 Y40.155 E2.5457
G1 X42.875 Y42.565 E2.6541
G1 X42.026 Y42.565 E2.6811
G1 X44.436 Y40.155 E2.7895
G1 X43.588 Y40.155 E2.8165
G1 X41.178 Y42.565 E2.9249
G1 X40.329 Y42.565 E2.9519
G1 X42.739 Y40.155 E3.0603
G1 X41.891 Y40.155 E3.0873
G1 X39.481 Y42.565 E3.1957
G1 X38.632 Y42.565 E3.2227
G1 X41.042 Y40.155 E3.3311
G1 X40.194 Y40.155 E3.3580
G1 X37.784 Y42.565 E3.4664
G1 X36.935 Y42.565 E3.4934
G1 X39.345 Y40.155 E3.6018
G1 X38.497 Y40.155 E3.6288
G1 X36.087 Y42.565 E3.7372
G1 X35.238 Y42.565 E3.7642
G1 X37.648 Y40.155 E3.8726
G1 X36.800 Y40.155 E3.8996
G1 X34.390 Y42.565 E4.0080
G1 X33.541 Y42.565 E4.0350
G1 X35.951 Y40.155 E4.1434
G1 X35.103 Y40.155 E4.1704
G1 X32.693 Y42.565 E4.2788
G1 X31.844 Y42.565 E4.3058
G1 X34.254 Y40.155 E4.4142
G1 X33.405 Y40.155 E4.4411
G1 X30.995 Y42.565 E4.5495
G1 X30.147 Y42.565 E4.5765
G1 X32.557 Y40.155 E4.6849
G1 X31.708 Y40.155 E4.7119
G1 X29.298 Y42.565 E4.8203
G1 X28.450 Y42.565 E4.8473
G1 X30.860 Y40.155 E4.9557
G1 X30.011 Y40.155 E4.9827
G1 X27.601 Y42.565 E5.0911
G1 X26.753 Y42.565 E5.1181
G1 X29.163 Y40.155 E5.2265
G1 X28.314 Y40.155 E5.2535
G1 X25.904 Y42.565 E5.3619
G1 X25.056 Y42.565 E5.3888
G1 X27.466 Y40.155 E5.4972
G1 X26.617 Y40.155 E5.5242
G1 X24.207 Y42.565 E5.6326
G1 X23.359 Y42.565 E5.6596
G1 X25.769 Y40.155 E5.7680
G1 X24.920 Y40.155 E5.7950
G1 X22.510 Y42.565 E5.9034
G1 X21.662 Y42.565 E5.9304
G1 X24.072 Y40.155 E6.0388
G1 X23.223 Y40.155 E6.0658
G1 X21.406 Y41.972 E6.1475
G1 X21.406 Y41.123 E6.1745
G1 X22.375 Y40.155 E6.2180
G1 X21.526 Y40.155 E6.2450
G1 X21.406 Y40.275 E6.2504
G92 E0.0000
G1 E-0.5000 F1200
	feature outer perimeter
G1 Z1.050 F1000
G1 X21.369 Y39.855 F4800
G1 X21.106 Y39.855
G1 X21.106 Y36.865
G1 Z0.300 F1000
G1 E0.0000 F1200
G92 E0.0000
G1 X21.106 Y33.855 E0.0957 F750
G1 X60.506 Y33.855 E1.3489
G1 X60.506 Y36.865 E1.4446
G1 X21.106 Y36.865 E2.6977
	feature infill
G1 X21.406 Y34.335 F4800
G92 E0.0000
G1 X21.586 Y34.155 E0.0081 F750
G1 X22.435 Y34.155 E0.0351
G1 X21.406 Y35.184 E0.0814
G1 X21.406 Y36.032 E0.1083
G1 X23.283 Y34.155 E0.1928
G1 X24.132 Y34.155 E0.2198
G1 X21.722 Y36.565 E0.3282
G1 X22.571 Y36.565 E0.3551
G1 X24.981 Y34.155 E0.4635
G1 X25.829 Y34.155 E0.4905
G1 X23.419 Y36.565 E0.5989
G1 X24.268 Y36.565 E0.6259
G1 X26.678 Y34.155 E0.7343
G1 X27.526 Y34.155 E0.7613
G1 X25.116 Y36.565 E0.8697
G1 X25.965 Y36.565 E0.8967
G1 X28.375 Y34.155 E1.0051
G1 X29.223 Y34.155 E1.0321
G1 X26.813 Y36.565 E1.1405
G1 X27.662 Y36.565 E1.1675
G1 X30.072 Y34.155 E1.2759
G1 X30.920 Y34.155 E1.3029
G1 X28.510 Y36.565 E1.4113
G1 X29.359 Y36.565 E1.4382
G1 X31.769 Y34.155 E1.5466
G1 X32.617 Y34.155 E1.5736
G1 X30.207 Y36.565 E1.6820
G1 X31.056 Y36.565 E1.7090
G1 X33.466 Y34.155 E1.8174
G1 X34.314 Y34.155 E1.8444
G1 X31.904 Y36.565 E1.9528
G1 X32.753 Y36.565 E1.9798
G1 X35.163 Y34.155 E2.0882
G1 X36.011 Y34.155 E2.1152
G1 X33.601 Y36.565 E2.2236
G1 X34.450 Y36.565 E2.2506
G1 X36.860 Y34.155 E2.3590
G1 X37.708 Y34.155 E2.3859
G1 X35.298 Y36.565 E2.4943
G1 X36.147 Y36.565 E2.5213
G1 X38.557 Y34.155 E2.6297
G1 X39.405 Y34.155 E2.6567
G1 X36.995 Y36.565 E2.7651
G1 X37.844 Y36.565 E2.7921
G1 X40.254 Y34.155 E2.9005
G1 X41.103 Y34.155 E2.9275
G1 X38.693 Y36.565 E3.0359
G1 X39.541 Y36.565 E3.0629
G1 X41.951 Y34.155 E3.1713
G1 X42.800 Y34.155 E3.1983
G1 X40.390 Y36.565 E3.3067
G1 X41.238 Y36.565 E3.3337
G1 X43.648 Y34.155 E3.4421
G1 X44.497 Y34.155 E3.4690
G1 X42.087 Y36.565 E3.5774
G1 X42.935 Y36.565 E3.6044
G1 X45.345 Y34.155 E3.7128
G1 X46.194 Y34.155 E3.7398
G1 X43.784 Y36.565 E3.8482
G1 X44.632 Y36.565 E3.8752
G1 X47.042 Y34.155 E3.9836
G1 X47.891 Y34.155 E4.0106
G1 X45.481 Y36.565 E4.1190
G1 X46.329 Y36.565 E4.1460
G1 X48.739 Y34.155 E4.2544
G1 X49.588 Y34.155 E4.2814
G1 X47.178 Y36.565 E4.3898
G1 X48.026 Y36.565 E4.4168
G1 X50.436 Y34.155 E4.5252
G1 X51.285 Y34.155 E4.5521
G1 X48.875 Y36.565 E4.6605
G1 X49.723 Y36.565 E4.6875
G1 X52.133 Y34.155 E4.7959
G1 X52.982 Y34.155 E4.8229
G1 X50.572 Y36.565 E4.9313
G1 X51.420 Y36.565 E4.9583
G1 X53.830 Y34.155 E5.0667
G1 X54.679 Y34.155 E5.0937
G1 X52.269 Y36.565 E5.2021
G1 X53.118 Y36.565 E5.2291
G1 X55.528 Y34.155 E5.3375
G1 X56.376 Y34.155 E5.3645
G1 X53.966 Y36.565 E5.4729
G1 X54.815 Y36.565 E5.4999
G1 X57.225 Y34.155 E5.6083
G1 X58.073 Y34.155 E5.6352
G1 X55.663 Y36.565 E5.7436
G1 X56.512 Y36.565 E5.7706
G1 X58.922 Y34.155 E5.8790
G1 X59.770 Y34.155 E5.9060
G1 X57.360 Y36.565 E6.0144
G1 X58.209 Y36.565 E6.0414
G1 X60.206 Y34.567 E6.1313
G1 X60.206 Y35.416 E6.1582
G1 X59.057 Y36.565 E6.2099
G1 X59.906 Y36.565 E6.2369
G1 X60.206 Y36.264 E6.2504
G92 E0.0000
G1 E-0.5000 F1200
	feature outer perimeter
G1 Z1.050 F1000
G1 X60.340 Y33.855 F4800
G1 X60.506 Y33.855
G1 X60.506 Y30.865
G1 Z0.300 F1000
G1 E0.0000 F1200
G92 E0.0000
G1 X21.106 Y30.865 E1.2531 F750
G1 X21.106 Y27.855 E1.3489
G1 X60.506 Y27.855 E2.6020
G1 X60.506 Y30.865 E2.6977
	feature infill
G1 X60.206 Y30.325 F4800
G92 E0.0000
G1 X59.966 Y30.565 E0.0108 F750
G1 X59.118 Y30.565 E0.0378
G1 X60.206 Y29.476 E0.0868
G1 X60.206 Y28.628 E0.1138
G1 X58.269 Y30.565 E0.2009
G1 X57.420 Y30.565 E0.2279
G1 X59.830 Y28.155 E0.3363
G1 X58.982 Y28.155 E0.3633
G1 X56.572 Y30.565 E0.4717
G1 X55.723 Y30.565 E0.4987
G1 X58.133 Y28.155 E0.6071
G1 X57.285 Y28.155 E0.6340
G1 X54.875 Y30.565 E0.7424
G1 X54.026 Y30.565 E0.7694
G1 X56.436 Y28.155 E0.8778
G1 X55.588 Y28.155 E0.9048
G1 X53.178 Y30.565 E1.0132
G1 X52.329 Y30.565 E1.0402
G1 X54.739 Y28.155 E1.1486
G1 X53.891 Y28.155 E1.1756
G1 X51.481 Y30.565 E1.2840
G1 X50.632 Y30.565 E1.3110
G1 X53.042 Y28.155 E1.4194
G1 X52.194 Y28.155 E1.4464
G1 X49.784 Y30.565 E1.5548
G1 X48.935 Y30.565 E1.5818
G1 X51.345 Y28.155 E1.6902
G1 X50.497 Y28.155 E1.7171
G1 X48.087 Y30.565 E1.8255
G1 X47.238 Y30.565 E1.8525
G1 X49.648 Y28.155 E1.9609
G1 X48.800 Y28.155 E1.9879
G1 X46.390 Y30.565 E2.0963
G1 X45.541 Y30.565 E2.1233
G1 X47.951 Y28.155 E2.2317
G1 X47.103 Y28.155 E2.2587
G1 X44.693 Y30.565 E2.3671
G1 X43.844 Y30.565 E2.3941
G1 X46.254 Y28.155 E2.5025
G1 X45.405 Y28.155 E2.5295
G1 X42.995 Y30.565 E2.6379
G1 X42.147 Y30.565 E2.6648
G1 X44.557 Y28.155 E2.7732
G1 X43.708 Y28.155 E2.8002
G1 X41.298 Y30.565 E2.9086
G1 X40.450 Y30.565 E2.9356
G1 X42.860 Y28.155 E3.0440
G1 X42.011 Y28.155 E3.0710
G1 X39.601 Y30.565 E3.1794
G1 X38.753 Y30.565 E3.2064
G1 X41.163 Y28.155 E3.3148
G1 X40.314 Y28.155 E3.3418
G1 X37.904 Y30.565 E3.4502
G1 X37.056 Y30.565 E3.4772
G1 X39.466 Y28.155 E3.5856
G1 X38.617 Y28.155 E3.6126
G1 X36.207 Y30.565 E3.7210
G1 X35.359 Y30.565 E3.7479
G1 X37.769 Y28.155 E3.8563
G1 X36.920 Y28.155 E3.8833
G1 X34.510 Y30.565 E3.9917
G1 X33.662 Y30.565 E4.0187
G1 X36.072 Y28.155 E4.1271
G1 X35.223 Y28.155 E4.1541
G1 X32.813 Y30.565 E4.2625
G1 X31.965 Y30.565 E4.2895
G1 X34.375 Y28.155 E4.3979
G1 X33.526 Y28.155 E4.4249
G1 X31.116 Y30.565 E4.5333
G1 X30.268 Y30.565 E4.5603
G1 X32.678 Y28.155 E4.6687
G1 X31.829 Y28.155 E4.6957
G1 X29.419 Y30.565 E4.8041
G1 X28.571 Y30.565 E4.8310
G1 X30.981 Y28.155 E4.9394
G1 X30.132 Y28.155 E4.9664
G1 X27.722 Y30.565 E5.0748
G1 X26.873 Y30.565 E5.1018
G1 X29.283 Y28.155 E5.2102
G1 X28.435 Y28.155 E5.2372
G1 X26.025 Y30.565 E5.3456
G1 X25.176 Y30.565 E5.3726
G1 X27.586 Y28.155 E5.4810
G1 X26.738 Y28.155 E5.5080
G1 X24.328 Y30.565 E5.6164
G1 X23.479 Y30.565 E5.6434
G1 X25.889 Y28.155 E5.7518
G1 X25.041 Y28.155 E5.7788
G1 X22.631 Y30.565 E5.8871
G1 X21.782 Y30.565 E5.9141
G1 X24.192 Y28.155 E6.0225
G1 X23.344 Y28.155 E6.0495
G1 X21.406 Y30.092 E6.1367
G1 X21.406 Y29.244 E6.1637
G1 X22.495 Y28.155 E6.2126
G1 X21.647 Y28.155 E6.2396
G1 X21.406 Y28.395 E6.2504
G92 E0.0000
G1 E-0.5000 F1200
	feature outer perimeter
G1 Z1.050 F1000
G1 X21.360 Y27.855 F4800
G1 X21.106 Y27.855
G1 X21.106 Y24.865
G1 Z0.300 F1000
G1 E0.0000 F1200
G92 E0.0000
G1 X21.106 Y21.855 E0.0957 F750
G1 X60.506 Y21.855 E1.3489
G1 X60.506 Y24.865 E1.4446
G1 X21.106 Y24.865 E2.6977
	feature infill
G1 X21.406 Y22.456 F4800
G92 E0.0000
G1 X21.707 Y22.155 E0.0135 F750
G1 X22.556 Y22.155 E0.0405
G1 X21.406 Y23.304 E0.0922
G1 X21.406 Y24.153 E0.1192
G1 X23.404 Y22.155 E0.2090
G1 X24.253 Y22.155 E0.2360
G1 X21.843 Y24.565 E0.3444
G1 X22.691 Y24.565 E0.3714
G1 X25.101 Y22.155 E0.4798
G1 X25.950 Y22.155 E0.5068
G1 X23.540 Y24.565 E0.6152
G1 X24.388 Y24.565 E0.6422
G1 X26.798 Y22.155 E0.7506
G1 X27.647 Y22.155 E0.7776
G1 X25.237 Y24.565 E0.8860
G1 X26.085 Y24.565 E0.9130
G1 X28.495 Y22.155 E1.0214
G1 X29.344 Y22.155 E1.0484
G1 X26.934 Y24.565 E1.1568
G1 X27.782 Y24.565 E1.1837
G1 X30.192 Y22.155 E1.2921
G1 X31.041 Y22.155 E1.3191
G1 X28.631 Y24.565 E1.4275
G1 X29.479 Y24.565 E1.4545
G1 X31.889 Y22.155 E1.5629
G1 X32.738 Y22.155 E1.5899
G1 X30.328 Y24.565 E1.6983
G1 X31.176 Y24.565 E1.7253
G1 X33.586 Y22.155 E1.8337
G1 X34.435 Y22.155 E1.8607
G1 X32.025 Y24.565 E1.9691
G1 X32.873 Y24.565 E1.9961
G1 X35.283 Y22.155 E2.1045
G1 X36.132 Y22.155 E2.1315
G1 X33.722 Y24.565 E2.2398
G1 X34.571 Y24.565 E2.2668
G1 X36.981 Y22.155 E2.3752
G1 X37.829 Y22.155 E2.4022
G1 X35.419 Y24.565 E2.5106
G1 X36.268 Y24.565 E2.5376
G1 X38.678 Y22.155 E2.6460
G1 X39.526 Y22.155 E2.6730
G1 X37.116 Y24.565 E2.7814
G1 X37.965 Y24.565 E2.8084
G1 X40.375 Y22.155 E2.9168
G1 X41.223 Y22.155 E2.9438
G1 X38.813 Y24.565 E3.0522
G1 X39.662 Y24.565 E3.0792
G1 X42.072 Y22.155 E3.1876
G1 X42.920 Y22.155 E3.2145
G1 X40.510 Y24.565 E3.3229
G1 X41.359 Y24.565 E3.3499
G1 X43.769 Y22.155 E3.4583
G1 X44.617 Y22.155 E3.4853
G1 X42.207 Y24.565 E3.5937
G1 X43.056 Y24.565 E3.6207
G1 X45.466 Y22.155 E3.7291
G1 X46.314 Y22.155 E3.7561
G1 X43.904 Y24.565 E3.8645
G1 X44.753 Y24.565 E3.8915
G1 X47.163 Y22.155 E3.9999
G1 X48.011 Y22.155 E4.0269
G1 X45.601 Y24.565 E4.1353
G1 X46.450 Y24.565 E4.1623
G1 X48.860 Y22.155 E4.2707
G1 X49.708 Y22.155 E4.2976
G1 X47.298 Y24.565 E4.4060
G1 X48.147 Y24.565 E4.4330
G1 X50.557 Y22.155 E4.5414
G1 X51.405 Y22.155 E4.5684
G1 X48.995 Y24.565 E4.6768
G1 X49.844 Y24.565 E4.7038
G1 X52.254 Y22.155 E4.8122
G1 X53.103 Y22.155 E4.8392
G1 X50.693 Y24.565 E4.9476
G1 X51.541 Y24.565 E4.9746
G1 X53.951 Y22.155 E5.0830
G1 X54.800 Y22.155 E5.1100
G1 X52.390 Y24.565 E5.2184
G1 X53.238 Y24.565 E5.2454
G1 X55.648 Y22.155 E5.3538
G1 X56.497 Y22.155 E5.3807
G1 X54.087 Y24.565 E5.4891
G1 X54.935 Y24.565 E5.5161
G1 X57.345 Y22.155 E5.6245
G1 X58.194 Y22.155 E5.6515
G1 X55.784 Y24.565 E5.7599
G1 X56.632 Y24.565 E5.7869
G1 X59.042 Y22.155 E5.8953
G1 X59.891 Y22.155 E5.9223
G1 X57.481 Y24.565 E6.0307
G1 X58.329 Y24.565 E6.0577
G1 X60.206 Y22.688 E6.1421
G1 X60.206 Y23.537 E6.1691
G1 X59.178 Y24.565 E6.2153
G1 X60.026 Y24.565 E6.2423
G1 X60.206 Y24.385 E6.2504
G92 E0.0000
G1 E-0.5000 F1200
	feature outer perimeter
G1 Z1.050 F1000
G1 X60.344 Y21.855 F4800
G1 X60.506 Y21.855
G1 X60.506 Y18.865
G1 Z0.300 F1000
G1 E0.0000 F1200
G92 E0.0000
G1 X21.106 Y18.865 E1.2531 F750
G1 X21.106 Y15.855 E1.3489
G1 X60.506 Y15.855 E2.6020
G1 X60.506 Y18.865 E2.6977
	feature infill
G1 X60.206 Y18.445 F4800
G92 E0.0000
G1 X60.087 Y18.565 E0.0054 F750
G1 X59.238 Y18.565 E0.0324
G1 X60.206 Y17.597 E0.0759
G1 X60.206 Y16.748 E0.1029
G1 X58.390 Y18.565 E0.1846
G1 X57.541 Y18.565 E0.2116
G1 X59.951 Y16.155 E0.3200
G1 X59.103 Y16.155 E0.3470
G1 X56.693 Y18.565 E0.4554
G1 X55.844 Y18.565 E0.4824
G1 X58.254 Y16.155 E0.5908
G1 X57.405 Y16.155 E0.6178
G1 X54.995 Y18.565 E0.7262
G1 X54.147 Y18.565 E0.7532
G1 X56.557 Y16.155 E0.8616
G1 X55.708 Y16.155 E0.8885
G1 X53.298 Y18.565 E0.9969
G1 X52.450 Y18.565 E1.0239
G1 X54.860 Y16.155 E1.1323
G1 X54.011 Y16.155 E1.1593
G1 X51.601 Y18.565 E1.2677
G1 X50.753 Y18.565 E1.2947
G1 X53.163 Y16.155 E1.4031
G1 X52.314 Y16.155 E1.4301
G1 X49.904 Y18.565 E1.5385
G1 X49.056 Y18.565 E1.5655
G1 X51.466 Y16.155 E1.6739
G1 X50.617 Y16.155 E1.7009
G1 X48.207 Y18.565 E1.8093
G1 X47.359 Y18.565 E1.8363
G1 X49.769 Y16.155 E1.9447
G1 X48.920 Y16.155 E1.9716
G1 X46.510 Y18.565 E2.0800
G1 X45.662 Y18.565 E2.1070
G1 X48.072 Y16.155 E2.2154
G1 X47.223 Y16.155 E2.2424
G1 X44.813 Y18.565 E2.3508
G1 X43.965 Y18.565 E2.3778
G1 X46.375 Y16.155 E2.4862
G1 X45.526 Y16.155 E2.5132
G1 X43.116 Y18.565 E2.6216
G1 X42.268 Y18.565 E2.6486
G1 X44.678 Y16.155 E2.7570
G1 X43.829 Y16.155 E2.7840
G1 X41.419 Y18.565 E2.8924
G1 X40.571 Y18.565 E2.9193
G1 X42.981 Y16.155 E3.0277
G1 X42.132 Y16.155 E3.0547
G1 X39.722 Y18.565 E3.1631
G1 X38.873 Y18.565 E3.1901
G1 X41.283 Y16.155 E3.2985
G1 X40.435 Y16.155 E3.3255
G1 X38.025 Y18.565 E3.4339
G1 X37.176 Y18.565 E3.4609
G1 X39.586 Y16.155 E3.5693
G1 X38.738 Y16.155 E3.5963
G1 X36.328 Y18.565 E3.7047
G1 X35.479 Y18.565 E3.7317
G1 X37.889 Y16.155 E3.8401
G1 X37.041 Y16.155 E3.8671
G1 X34.631 Y18.565 E3.9755
G1 X33.782 Y18.565 E4.0024
G1 X36.192 Y16.155 E4.1108
G1 X35.344 Y16.155 E4.1378
G1 X32.934 Y18.565 E4.2462
G1 X32.085 Y18.565 E4.2732
G1 X34.495 Y16.155 E4.3816
G1 X33.647 Y16.155 E4.4086
G1 X31.237 Y18.565 E4.5170
G1 X30.388 Y18.565 E4.5440
G1 X32.798 Y16.155 E4.6524
G1 X31.950 Y16.155 E4.6794
G1 X29.540 Y18.565 E4.7878
G1 X28.691 Y18.565 E4.8148
G1 X31.101 Y16.155 E4.9232
G1 X30.253 Y16.155 E4.9502
G1 X27.843 Y18.565 E5.0586
G1 X26.994 Y18.565 E5.0855
G1 X29.404 Y16.155 E5.1939
G1 X28.556 Y16.155 E5.2209
G1 X26.146 Y18.565 E5.3293
G1 X25.297 Y18.565 E5.3563
G1 X27.707 Y16.155 E5.4647
G1 X26.858 Y16.155 E5.4917
G1 X24.448 Y18.565 E5.6001
G1 X23.600 Y18.565 E5.6271
G1 X26.010 Y16.155 E5.7355
G1 X25.161 Y16.155 E5.7625
G1 X22.751 Y18.565 E5.8709
G1 X21.903 Y18.565 E5.8979
G1 X24.313 Y16.155 E6.0063
G1 X23.464 Y16.155 E6.0333
G1 X21.406 Y18.213 E6.1258
G1 X21.406 Y17.365 E6.1528
G1 X22.616 Y16.155 E6.2072
G1 X21.767 Y16.155 E6.2342
G1 X21.406 Y16.516 E6.2504
G92 E0.0000
G1 E-0.5000 F1200
	layer 3, Z = 0.450
	feature outer perimeter
G1 Z1.050 F1000
G1 X21.106 Y15.855 F4800
G1 Z0.450 F1000
G1 E0.0000 F1200
G92 E0.0000
G1 X60.506 Y15.855 E1.2531 F750
G1 X60.506 Y18.865 E1.3489
G1 X21.106 Y18.865 E2.6020
G1 X21.106 Y15.855 E2.6977
	feature infill
G1 X21.526 Y18.565 F4800
G92 E0.0000
G1 X21.406 Y18.445 E0.0054 F750
G1 X21.406 Y17.597 E0.0324
G1 X22.375 Y18.565 E0.0759
G1 X23.223 Y18.565 E0.1029
G1 X21.406 Y16.748 E0.1846
G1 X21.406 Y16.155 E0.2035
G1 X21.662 Y16.155 E0.2116
G1 X24.072 Y18.565 E0.3200
G1 X24.920 Y18.565 E0.3470
G1 X22.510 Y16.155 E0.4554
G1 X23.359 Y16.155 E0.4824
G1 X25.769 Y18.565 E0.5908
G1 X26.617 Y18.565 E0.6178
G1 X24.207 Y16.155 E0.7262
G1 X25.056 Y16.155 E0.7532
G1 X27.466 Y18.565 E0.8616
G1 X28.314 Y18.565 E0.8886
G1 X25.904 Y16.155 E0.9970
G1 X26.753 Y16.155 E1.0239
G1 X29.163 Y18.565 E1.1323
G1 X30.011 Y18.565 E1.1593
G1 X27.601 Y16.155 E1.2677
G1 X28.450 Y16.155 E1.2947
G1 X30.860 Y18.565 E1.4031
G1 X31.708 Y18.565 E1.4301
G1 X29.298 Y16.155 E1.5385
G1 X30.147 Y16.155 E1.5655
G1 X32.557 Y18.565 E1.6739
G1 X33.405 Y18.565 E1.7009
G1 X30.995 Y16.155 E1.8093
G1 X31.844 Y16.155 E1.8363
G1 X34.254 Y18.565 E1.9447
G1 X35.103 Y18.565 E1.9716
G1 X32.693 Y16.155 E2.0800
G1 X33.541 Y16.155 E2.1070
G1 X35.951 Y18.565 E2.2154
G1 X36.800 Y18.565 E2.2424
G1 X34.390 Y16.155 E2.3508
G1 X35.238 Y16.155 E2.3778
G1 X37.648 Y18.565 E2.4862
G1 X38.497 Y18.565 E2.5132
G1 X36.087 Y16.155 E2.6216
G1 X36.935 Y16.155 E2.6486
G1 X39.345 Y18.565 E2.7570
G1 X40.194 Y18.565 E2.7840
G1 X37.784 Y16.155 E2.8924
G1 X38.632 Y16.155 E2.9194
G1 X41.042 Y18.565 E3.0278
G1 X41.891 Y18.565 E3.0547
G1 X39.481 Y16.155 E3.1631
G1 X40.329 Y16.155 E3.1901
G1 X42.739 Y18.565 E3.2985
G1 X43.588 Y18.565 E3.3255
G1 X41.178 Y16.155 E3.4339
G1 X42.026 Y16.155 E3.4609
G1 X44.436 Y18.565 E3.5693
G1 X45.285 Y18.565 E3.5963
G1 X42.875 Y16.155 E3.7047
G1 X43.723 Y16.155 E3.7317
G1 X46.133 Y18.565 E3.8401
G1 X46.982 Y18.565 E3.8671
G1 X44.572 Y16.155 E3.9755
G1 X45.420 Y16.155 E4.0025
G1 X47.830 Y18.565 E4.1109
G1 X48.679 Y18.565 E4.1378
G1 X46.269 Y16.155 E4.2462
G1 X47.117 Y16.155 E4.2732
G1 X49.527 Y18.565 E4.3816
G1 X50.376 Y18.565 E4.4086
G1 X47.966 Y16.155 E4.5170
G1 X48.815 Y16.155 E4.5440
G1 X51.225 Y18.565 E4.6524
G1 X52.073 Y18.565 E4.6794
G1 X49.663 Y16.155 E4.7878
G1 X50.512 Y16.155 E4.8148
G1 X52.922 Y18.565 E4.9232
G1 X53.770 Y18.565 E4.9502
G1 X51.360 Y16.155 E5.0586
G1 X52.209 Y16.155 E5.0855
G1 X54.619 Y18.565 E5.1939
G1 X55.467 Y18.565 E5.2209
G1 X53.057 Y16.155 E5.3293
G1 X53.906 Y16.155 E5.3563
G1 X56.316 Y18.565 E5.4647
G1 X57.164 Y18.565 E5.4917
G1 X54.754 Y16.155 E5.6001
G1 X55.603 Y16.155 E5.6271
G1 X58.013 Y18.565 E5.7355
G1 X58.861 Y18.565 E5.7625
G1 X56.451 Y16.155 E5.8709
G1 X57.300 Y16.155 E5.8979
G1 X59.710 Y18.565 E6.0063
G1 X60.206 Y18.565 E6.0221
G1 X60.206 Y18.213 E6.0333
G1 X58.148 Y16.155 E6.1258
G1 X58.997 Y16.155 E6.1528
G1 X60.206 Y17.364 E6.2072
G1 X60.206 Y16.516 E6.2342
G1 X59.845 Y16.155 E6.2504
G92 E0.0000
G1 E-0.5000 F1200
	feature outer perimeter
G1 Z1.200 F1000
G1 X60.160 Y18.865 F4800
G1 X60.506 Y18.865
G1 X60.506 Y21.855
G1 Z0.450 F1000
G1 E0.0000 F1200
G92 E0.0000
G1 X60.506 Y24.865 E0.0957 F750
G1 X21.106 Y24.865 E1.3489
G1 X21.106 Y21.855 E1.4446
G1 X60.506 Y21.855 E2.6977
	feature infill
G1 X59.906 Y22.155 F4800
G92 E0.0000
G1 X60.206 Y22.456 E0.0135 F750
G1 X60.206 Y23.304 E0.0405
G1 X59.057 Y22.155 E0.0922
G1 X58.209 Y22.155 E0.1192
G1 X60.206 Y24.153 E0.2090
G1 X60.206 Y24.565 E0.2222
G1 X59.770 Y24.565 E0.2360
G1 X57.360 Y22.155 E0.3444
G1 X56.512 Y22.155 E0.3714
G1 X58.922 Y24.565 E0.4798
G1 X58.073 Y24.565 E0.5068
G1 X55.663 Y22.155 E0.6152
G1 X54.815 Y22.155 E0.6422
G1 X57.225 Y24.565 E0.7506
G1 X56.376 Y24.565 E0.7776
G1 X53.966 Y22.155 E0.8860
G1 X53.117 Y22.155 E0.9130
G1 X55.527 Y24.565 E1.0214
G1 X54.679 Y24.565 E1.0483
G1 X52.269 Y22.155 E1.1567
G1 X51.420 Y22.155 E1.1837
G1 X53.830 Y24.565 E1.2921
G1 X52.982 Y24.565 E1.3191
G1 X50.572 Y22.155 E1.4275
G1 X49.723 Y22.155 E1.4545
G1 X52.133 Y24.565 E1.5629
G1 X51.285 Y24.565 E1.5899
G1 X48.875 Y22.155 E1.6983
G1 X48.026 Y22.155 E1.7253
G1 X50.436 Y24.565 E1.8337
G1 X49.588 Y24.565 E1.8607
G1 X47.178 Y22.155 E1.9691
G1 X46.329 Y22.155 E1.9961
G1 X48.739 Y24.565 E2.1045
G1 X47.891 Y24.565 E2.1314
G1 X45.481 Y22.155 E2.2398
G1 X44.632 Y22.155 E2.2668
G1 X47.042 Y24.565 E2.3752
G1 X46.194 Y24.565 E2.4022
G1 X43.784 Y22.155 E2.5106
G1 X42.935 Y22.155 E2.5376
G1 X45.345 Y24.565 E2.6460
G1 X44.497 Y24.565 E2.6730
G1 X42.087 Y22.155 E2.7814
G1 X41.238 Y22.155 E2.8084
G1 X43.648 Y24.565 E2.9168
G1 X42.800 Y24.565 E2.9438
G1 X40.390 Y22.155 E3.0522
G1 X39.541 Y22.155 E3.0792
G1 X41.951 Y24.565 E3.1875
G1 X41.103 Y24.565 E3.2145
G1 X38.693 Y22.155 E3.3229
G1 X37.844 Y22.155 E3.3499
G1 X40.254 Y24.565 E3.4583
G1 X39.405 Y24.565 E3.4853
G1 X36.995 Y22.155 E3.5937
G1 X36.147 Y22.155 E3.6207
G1 X38.557 Y24.565 E3.7291
G1 X37.708 Y24.565 E3.7561
G1 X35.298 Y22.155 E3.8645
G1 X34.450 Y22.155 E3.8915
G1 X36.860 Y24.565 E3.9999
G1 X36.011 Y24.565 E4.0269
G1 X33.601 Y22.155 E4.1353
G1 X32.753 Y22.155 E4.1622
G1 X35.163 Y24.565 E4.2706
G1 X34.314 Y24.565 E4.2976
G1 X31.904 Y22.155 E4.4060
G1 X31.056 Y22.155 E4.4330
G1 X33.466 Y24.565 E4.5414
G1 X32.617 Y24.565 E4.5684
G1 X30.207 Y22.155 E4.6768
G1 X29.359 Y22.155 E4.7038
G1 X31.769 Y24.565 E4.8122
G1 X30.920 Y24.565 E4.8392
G1 X28.510 Y22.155 E4.9476
G1 X27.662 Y22.155 E4.9746
G1 X30.072 Y24.565 E5.0830
G1 X29.223 Y24.565 E5.1100
G1 X26.813 Y22.155 E5.2184
G1 X25.965 Y22.155 E5.2453
G1 X28.375 Y24.565 E5.3537
G1 X27.526 Y24.565 E5.3807
G1 X25.116 Y22.155 E5.4891
G1 X24.268 Y22.155 E5.5161
G1 X26.678 Y24.565 E5.6245
G1 X25.829 Y24.565 E5.6515
G1 X23.419 Y22.155 E5.7599
G1 X22.570 Y22.155 E5.7869
G1 X24.980 Y24.565 E5.8953
G1 X24.132 Y24.565 E5.9223
G1 X21.722 Y22.155 E6.0307
G1 X21.406 Y22.155 E6.0407
G1 X21.406 Y22.688 E6.0577
G1 X23.283 Y24.565 E6.1421
G1 X22.435 Y24.565 E6.1691
G1 X21.406 Y23.536 E6.2153
G1 X21.406 Y24.385 E6.2423
G1 X21.586 Y24.565 E6.2504
G92 E0.0000
G1 E-0.5000 F1200
	feature outer perimeter
G1 Z1.200 F1000
G1 X21.543 Y24.865 F4800
G1 X21.106 Y24.865
G1 X21.106 Y27.855
G1 Z0.450 F1000
G1 E0.0000 F1200
G92 E0.0000
G1 X60.506 Y27.855 E1.2531 F750
G1 X60.506 Y30.865 E1.3489
G1 X21.106 Y30.865 E2.6020
G1 X21.106 Y27.855 E2.6977
	feature infill
G1 X21.647 Y30.565 F4800
G92 E0.0000
G1 X21.406 Y30.325 E0.0108 F750
G1 X21.406 Y29.476 E0.0378
G1 X22.495 Y30.565 E0.0868
G1 X23.344 Y30.565 E0.1138
G1 X21.406 Y28.628 E0.2009
G1 X21.406 Y28.155 E0.2159
G1 X21.782 Y28.155 E0.2279
G1 X24.192 Y30.565 E0.3363
G1 X25.041 Y30.565 E0.3633
G1 X22.631 Y28.155 E0.4717
G1 X23.479 Y28.155 E0.4987
G1 X25.889 Y30.565 E0.6071
G1 X26.738 Y30.565 E0.6341
G1 X24.328 Y28.155 E0.7425
G1 X25.176 Y28.155 E0.7694
G1 X27.586 Y30.565 E0.8778
G1 X28.435 Y30.565 E0.9048
G1 X26.025 Y28.155 E1.0132
G1 X26.873 Y28.155 E1.0402
G1 X29.283 Y30.565 E1.1486
G1 X30.132 Y30.565 E1.1756
G1 X27.722 Y28.155 E1.2840
G1 X28.570 Y28.155 E1.3110
G1 X30.980 Y30.565 E1.4194
G1 X31.829 Y30.565 E1.4464
G1 X29.419 Y28.155 E1.5548
G1 X30.268 Y28.155 E1.5818
G1 X32.678 Y30.565 E1.6902
G1 X33.526 Y30.565 E1.7171
G1 X31.116 Y28.155 E1.8255
G1 X31.965 Y28.155 E1.8525
G1 X34.375 Y30.565 E1.9609
G1 X35.223 Y30.565 E1.9879
G1 X32.813 Y28.155 E2.0963
G1 X33.662 Y28.155 E2.1233
G1 X36.072 Y30.565 E2.2317
G1 X36.920 Y30.565 E2.2587
G1 X34.510 Y28.155 E2.3671
G1 X35.359 Y28.155 E2.3941
G1 X37.769 Y30.565 E2.5025
G1 X38.617 Y30.565 E2.5295
G1 X36.207 Y28.155 E2.6379
G1 X37.056 Y28.155 E2.6649
G1 X39.466 Y30.565 E2.7733
G1 X40.314 Y30.565 E2.8002
G1 X37.904 Y28.155 E2.9086
G1 X38.753 Y28.155 E2.9356
G1 X41.163 Y30.565 E3.0440
G1 X42.011 Y30.565 E3.0710
G1 X39.601 Y28.155 E3.1794
G1 X40.450 Y28.155 E3.2064
G1 X42.860 Y30.565 E3.3148
G1 X43.708 Y30.565 E3.3418
G1 X41.298 Y28.155 E3.4502
G1 X42.147 Y28.155 E3.4772
G1 X44.557 Y30.565 E3.5856
G1 X45.405 Y30.565 E3.6126
G1 X42.995 Y28.155 E3.7210
G1 X43.844 Y28.155 E3.7480
G1 X46.254 Y30.565 E3.8564
G1 X47.103 Y30.565 E3.8833
G1 X44.693 Y28.155 E3.9917
G1 X45.541 Y28.155 E4.0187
G1 X47.951 Y30.565 E4.1271
G1 X48.800 Y30.565 E4.1541
G1 X46.390 Y28.155 E4.2625
G1 X47.238 Y28.155 E4.2895
G1 X49.648 Y30.565 E4.3979
G1 X50.497 Y30.565 E4.4249
G1 X48.087 Y28.155 E4.5333
G1 X48.935 Y28.155 E4.5603
G1 X51.345 Y30.565 E4.6687
G1 X52.194 Y30.565 E4.6957
G1 X49.784 Y28.155 E4.8041
G1 X50.632 Y28.155 E4.8311
G1 X53.042 Y30.565 E4.9394
G1 X53.891 Y30.565 E4.9664
G1 X51.481 Y28.155 E5.0748
G1 X52.329 Y28.155 E5.1018
G1 X54.739 Y30.565 E5.2102
G1 X55.588 Y30.565 E5.2372
G1 X53.178 Y28.155 E5.3456
G1 X54.026 Y28.155 E5.3726
G1 X56.436 Y30.565 E5.4810
G1 X57.285 Y30.565 E5.5080
G1 X54.875 Y28.155 E5.6164
G1 X55.723 Y28.155 E5.6434
G1 X58.133 Y30.565 E5.7518
G1 X58.982 Y30.565 E5.7788
G1 X56.572 Y28.155 E5.8872
G1 X57.420 Y28.155 E5.9141
G1 X59.830 Y30.565 E6.0225
G1 X60.206 Y30.565 E6.0345
G1 X60.206 Y30.092 E6.0495
G1 X58.269 Y28.155 E6.1367
G1 X59.117 Y28.155 E6.1637
G1 X60.206 Y29.244 E6.2126
G1 X60.206 Y28.395 E6.2396
G1 X59.966 Y28.155 E6.2504
G92 E0.0000
G1 E-0.5000 F1200
	feature outer perimeter
G1 Z1.200 F1000
G1 X60.223 Y30.865 F4800
G1 X60.506 Y30.865
G1 X60.506 Y33.855
G1 Z0.450 F1000
G1 E0.0000 F1200
G92 E0.0000
G1 X60.506 Y36.865 E0.0957 F750
G1 X21.106 Y36.865 E1.3489
G1 X21.106 Y33.855 E1.4446
G1 X60.506 Y33.855 E2.6977
	feature infill
G1 X60.026 Y34.155 F4800
G92 E0.0000
G1 X60.206 Y34.335 E0.0081 F750
G1 X60.206 Y35.184 E0.0351
G1 X59.178 Y34.155 E0.0813
G1 X58.329 Y34.155 E0.1083
G1 X60.206 Y36.032 E0.1928
G1 X60.206 Y36.565 E0.2097
G1 X59.891 Y36.565 E0.2197
G1 X57.481 Y34.155 E0.3281
G1 X56.632 Y34.155 E0.3551
G1 X59.042 Y36.565 E0.4635
G1 X58.194 Y36.565 E0.4905
G1 X55.784 Y34.155 E0.5989
G1 X54.935 Y34.155 E0.6259
G1 X57.345 Y36.565 E0.7343
G1 X56.497 Y36.565 E0.7613
G1 X54.087 Y34.155 E0.8697
G1 X53.238 Y34.155 E0.8967
G1 X55.648 Y36.565 E1.0051
G1 X54.800 Y36.565 E1.0321
G1 X52.390 Y34.155 E1.1405
G1 X51.541 Y34.155 E1.1675
G1 X53.951 Y36.565 E1.2759
G1 X53.103 Y36.565 E1.3028
G1 X50.693 Y34.155 E1.4112
G1 X49.844 Y34.155 E1.4382
G1 X52.254 Y36.565 E1.5466
G1 X51.405 Y36.565 E1.5736
G1 X48.995 Y34.155 E1.6820
G1 X48.147 Y34.155 E1.7090
G1 X50.557 Y36.565 E1.8174
G1 X49.708 Y36.565 E1.8444
G1 X47.298 Y34.155 E1.9528
G1 X46.450 Y34.155 E1.9798
G1 X48.860 Y36.565 E2.0882
G1 X48.011 Y36.565 E2.1152
G1 X45.601 Y34.155 E2.2236
G1 X44.753 Y34.155 E2.2506
G1 X47.163 Y36.565 E2.3590
G1 X46.314 Y36.565 E2.3859
G1 X43.904 Y34.155 E2.4943
G1 X43.056 Y34.155 E2.5213
G1 X45.466 Y36.565 E2.6297
G1 X44.617 Y36.565 E2.6567
G1 X42.207 Y34.155 E2.7651
G1 X41.359 Y34.155 E2.7921
G1 X43.769 Y36.565 E2.9005
G1 X42.920 Y36.565 E2.9275
G1 X40.510 Y34.155 E3.0359
G1 X39.662 Y34.155 E3.0629
G1 X42.072 Y36.565 E3.1713
G1 X41.223 Y36.565 E3.1983
G1 X38.813 Y34.155 E3.3067
G1 X37.965 Y34.155 E3.3337
G1 X40.375 Y36.565 E3.4420
G1 X39.526 Y36.565 E3.4690
G1 X37.116 Y34.155 E3.5774
G1 X36.268 Y34.155 E3.6044
G1 X38.678 Y36.565 E3.7128
G1 X37.829 Y36.565 E3.7398
G1 X35.419 Y34.155 E3.8482
G1 X34.570 Y34.155 E3.8752
G1 X36.980 Y36.565 E3.9836
G1 X36.132 Y36.565 E4.0106
G1 X33.722 Y34.155 E4.1190
G1 X32.873 Y34.155 E4.1460
G1 X35.283 Y36.565 E4.2544
G1 X34.435 Y36.565 E4.2814
G1 X32.025 Y34.155 E4.3898
G1 X31.176 Y34.155 E4.4167
G1 X33.586 Y36.565 E4.5251
G1 X32.738 Y36.565 E4.5521
G1 X30.328 Y34.155 E4.6605
G1 X29.479 Y34.155 E4.6875
G1 X31.889 Y36.565 E4.7959
G1 X31.041 Y36.565 E4.8229
G1 X28.631 Y34.155 E4.9313
G1 X27.782 Y34.155 E4.9583
G1 X30.192 Y36.565 E5.0667
G1 X29.344 Y36.565 E5.0937
G1 X26.934 Y34.155 E5.2021
G1 X26.085 Y34.155 E5.2291
G1 X28.495 Y36.565 E5.3375
G1 X27.647 Y36.565 E5.3645
G1 X25.237 Y34.155 E5.4729
G1 X24.388 Y34.155 E5.4998
G1 X26.798 Y36.565 E5.6082
G1 X25.950 Y36.565 E5.6352
G1 X23.540 Y34.155 E5.7436
G1 X22.691 Y34.155 E5.7706
G1 X25.101 Y36.565 E5.8790
G1 X24.253 Y36.565 E5.9060
G1 X21.843 Y34.155 E6.0144
G1 X21.406 Y34.155 E6.0283
G1 X21.406 Y34.567 E6.0414
G1 X23.404 Y36.565 E6.1312
G1 X22.556 Y36.565 E6.1582
G1 X21.406 Y35.416 E6.2099
G1 X21.406 Y36.264 E6.2369
G1 X21.707 Y36.565 E6.2504
G92 E0.0000
G1 E-0.5000 F1200
	feature outer perimeter
G1 Z1.200 F1000
G1 X21.652 Y36.865 F4800
G1 X21.106 Y36.865
G1 X21.106 Y39.855
G1 Z0.450 F1000
G1 E0.0000 F1200
G92 E0.0000
G1 X60.506 Y39.855 E1.2531 F750
G1 X60.506 Y42.865 E1.3488
G1 X21.106 Y42.865 E2.6020
G1 X21.106 Y39.855 E2.6977
	feature infill
G1 X21.767 Y42.565 F4800
G92 E0.0000
G1 X21.406 Y42.204 E0.0162 F750
G1 X21.406 Y41.356 E0.0432
G1 X22.616 Y42.565 E0.0976
G1 X23.464 Y42.565 E0.1246
G1 X21.406 Y40.507 E0.2172
G1 X21.406 Y40.155 E0.2284
G1 X21.903 Y40.155 E0.2442
G1 X24.313 Y42.565 E0.3526
G1 X25.161 Y42.565 E0.3796
G1 X22.751 Y40.155 E0.4880
G1 X23.600 Y40.155 E0.5149
G1 X26.010 Y42.565 E0.6233
G1 X26.858 Y42.565 E0.6503
G1 X24.448 Y40.155 E0.7587
G1 X25.297 Y40.155 E0.7857
G1 X27.707 Y42.565 E0.8941
G1 X28.555 Y42.565 E0.9211
G1 X26.146 Y40.155 E1.0295
G1 X26.994 Y40.155 E1.0565
G1 X29.404 Y42.565 E1.1649
G1 X30.253 Y42.565 E1.1919
G1 X27.843 Y40.155 E1.3003
G1 X28.691 Y40.155 E1.3273
G1 X31.101 Y42.565 E1.4357
G1 X31.950 Y42.565 E1.4626
G1 X29.540 Y40.155 E1.5710
G1 X30.388 Y40.155 E1.5980
G1 X32.798 Y42.565 E1.7064
G1 X33.647 Y42.565 E1.7334
G1 X31.237 Y40.155 E1.8418
G1 X32.085 Y40.155 E1.8688
G1 X34.495 Y42.565 E1.9772
G1 X35.344 Y42.565 E2.0042
G1 X32.934 Y40.155 E2.1126
G1 X33.782 Y40.155 E2.1396
G1 X36.192 Y42.565 E2.2480
G1 X37.041 Y42.565 E2.2750
G1 X34.631 Y40.155 E2.3834
G1 X35.479 Y40.155 E2.4103
G1 X37.889 Y42.565 E2.5187
G1 X38.738 Y42.565 E2.5457
G1 X36.328 Y40.155 E2.6541
G1 X37.176 Y40.155 E2.6811
G1 X39.586 Y42.565 E2.7895
G1 X40.435 Y42.565 E2.8165
G1 X38.025 Y40.155 E2.9249
G1 X38.873 Y40.155 E2.9519
G1 X41.283 Y42.565 E3.0603
G1 X42.132 Y42.565 E3.0873
G1 X39.722 Y40.155 E3.1957
G1 X40.570 Y40.155 E3.2227
G1 X42.980 Y42.565 E3.3311
G1 X43.829 Y42.565 E3.3581
G1 X41.419 Y40.155 E3.4665
G1 X42.268 Y40.155 E3.4934
G1 X44.678 Y42.565 E3.6018
G1 X45.526 Y42.565 E3.6288
G1 X43.116 Y40.155 E3.7372
G1 X43.965 Y40.155 E3.7642
G1 X46.375 Y42.565 E3.8726
G1 X47.223 Y42.565 E3.8996
G1 X44.813 Y40.155 E4.0080
G1 X45.662 Y40.155 E4.0350
G1 X48.072 Y42.565 E4.1434
G1 X48.920 Y42.565 E4.1704
G1 X46.510 Y40.155 E4.2788
G1 X47.359 Y40.155 E4.3058
G1 X49.769 Y42.565 E4.4142
G1 X50.617 Y42.565 E4.4411
G1 X48.207 Y40.155 E4.5495
G1 X49.056 Y40.155 E4.5765
G1 X51.466 Y42.565 E4.6849
G1 X52.314 Y42.565 E4.7119
G1 X49.904 Y40.155 E4.8203
G1 X50.753 Y40.155 E4.8473
G1 X53.163 Y42.565 E4.9557
G1 X54.011 Y42.565 E4.9827
G1 X51.601 Y40.155 E5.0911
G1 X52.450 Y40.155 E5.1181
G1 X54.860 Y42.565 E5.2265
G1 X55.708 Y42.565 E5.2535
G1 X53.298 Y40.155 E5.3619
G1 X54.147 Y40.155 E5.3889
G1 X56.557 Y42.565 E5.4973
G1 X57.405 Y42.565 E5.5242
G1 X54.995 Y40.155 E5.6326
G1 X55.844 Y40.155 E5.6596
G1 X58.254 Y42.565 E5.7680
G1 X59.103 Y42.565 E5.7950
G1 X56.693 Y40.155 E5.9034
G1 X57.541 Y40.155 E5.9304
G1 X59.951 Y42.565 E6.0388
G1 X60.206 Y42.565 E6.0469
G1 X60.206 Y41.972 E6.0658
G1 X58.390 Y40.155 E6.1475
G1 X59.238 Y40.155 E6.1745
G1 X60.206 Y41.123 E6.2180
G1 X60.206 Y40.275 E6.2450
G1 X60.087 Y40.155 E6.2504
G92 E0.0000
G1 E-0.5000 F1200
	layer 4, Z = 0.600
	feature outer perimeter
G1 Z1.200 F1000
G1 X60.506 Y39.855 F4800
G1 Z0.600 F1000
G1 E0.0000 F1200
G92 E0.0000
G1 X60.506 Y42.865 E0.0957 F750
G1 X21.106 Y42.865 E1.3488
G1 X21.106 Y39.855 E1.4446
G1 X60.506 Y39.855 E2.6977
	feature infill
G1 X60.206 Y42.204 F4800
G92 E0.0000
G1 X59.845 Y42.565 E0.0162 F750
G1 X58.997 Y42.565 E0.0432
G1 X60.206 Y41.356 E0.0976
G1 X60.206 Y40.507 E0.1246
G1 X58.148 Y42.565 E0.2172
G1 X57.300 Y42.565 E0.2442
G1 X59.710 Y40.155 E0.3526
G1 X58.861 Y40.155 E0.3795
G1 X56.451 Y42.565 E0.4879
G1 X55.603 Y42.565 E0.5149
G1 X58.013 Y40.155 E0.6233
G1 X57.164 Y40.155 E0.6503
G1 X54.754 Y42.565 E0.7587
G1 X53.906 Y42.565 E0.7857
G1 X56.316 Y40.155 E0.8941
G1 X55.467 Y40.155 E0.9211
G1 X53.057 Y42.565 E1.0295
G1 X52.209 Y42.565 E1.0565
G1 X54.619 Y40.155 E1.1649
G1 X53.770 Y40.155 E1.1919
G1 X51.360 Y42.565 E1.3003
[truncated: 12,025 more rows]
