# Supplementary material for: Influence of the Infill Orientation on the Properties of Zirconia Parts Produced by Fused Filament Fabrication
Source: Materials (Basel). 2020 Jul 15;13(14):3158. doi: 10.3390/ma13143158 (PMC7411807; doi:10.3390/ma13143158)
Supplement: Supplementary file 1 [file materials-13-03158-s001.zip › Supporting informaiton/File S3.gcode]

	G-Code generated by Simplify3D(R) Version 4.1.2
	Jul 3, 2019 at 4:28:16 PM
	Settings Summary
	processName,Process1
	applyToModels,3pointbendingtest_doe_v3_5spec
	profileName,BA_Huber_Specimens_90
	profileVersion,2019-07-01 13:35:27
	baseProfile,Wanhao Duplicator i3 (modified)
	printMaterial,PLA
	printQuality,Medium
	printExtruders,
	extruderName,Primary Extruder
	extruderToolheadNumber,0
	extruderDiameter,0.6
	extruderAutoWidth,0
	extruderWidth,0.6
	extrusionMultiplier,0.85
	extruderUseRetract,1
	extruderRetractionDistance,0.5
	extruderExtraRestartDistance,0
	extruderRetractionZLift,0.75
	extruderRetractionSpeed,1200
	extruderUseCoasting,0
	extruderCoastingDistance,0.2
	extruderUseWipe,0
	extruderWipeDistance,5
	primaryExtruder,0
	layerHeight,0.15
	topSolidLayers,0
	bottomSolidLayers,0
	perimeterOutlines,1
	printPerimetersInsideOut,1
	startPointOption,2
	startPointOriginX,0
	startPointOriginY,0
	sequentialIslands,0
	spiralVaseMode,0
	firstLayerHeightPercentage,100
	firstLayerWidthPercentage,100
	firstLayerUnderspeed,0.4
	useRaft,0
	raftExtruder,0
	raftTopLayers,3
	raftBaseLayers,2
	raftOffset,3
	raftSeparationDistance,0.14
	raftTopInfill,100
	aboveRaftSpeedMultiplier,0.3
	useSkirt,1
	skirtExtruder,0
	skirtLayers,1
	skirtOutlines,2
	skirtOffset,3
	usePrimePillar,0
	primePillarExtruder,999
	primePillarWidth,12
	primePillarLocation,7
	primePillarSpeedMultiplier,1
	useOozeShield,0
	oozeShieldExtruder,999
	oozeShieldOffset,2
	oozeShieldOutlines,1
	oozeShieldSidewallShape,1
	oozeShieldSidewallAngle,30
	oozeShieldSpeedMultiplier,1
	infillExtruder,0
	internalInfillPattern,Rectilinear
	externalInfillPattern,Rectilinear
	infillPercentage,100
	outlineOverlapPercentage,50
	infillExtrusionWidthPercentage,100
	minInfillLength,5
	infillLayerInterval,1
	internalInfillAngles,90
	overlapInternalInfillAngles,0
	externalInfillAngles,90
	generateSupport,0
	supportExtruder,0
	supportInfillPercentage,30
	supportExtraInflation,0
	supportBaseLayers,0
	denseSupportExtruder,0
	denseSupportLayers,0
	denseSupportInfillPercentage,70
	supportLayerInterval,1
	supportHorizontalPartOffset,0.3
	supportUpperSeparationLayers,1
	supportLowerSeparationLayers,1
	supportType,0
	supportGridSpacing,4
	maxOverhangAngle,45
	supportAngles,0
	temperatureName,Primary Extruder,Heated Bed
	temperatureNumber,0,0
	temperatureSetpointCount,1,1
	temperatureSetpointLayers,1,1
	temperatureSetpointTemperatures,255,100
	temperatureStabilizeAtStartup,1,1
	temperatureHeatedBed,0,1
	fanLayers,1,2
	fanSpeeds,0,100
	blipFanToFullPower,0
	adjustSpeedForCooling,0
	minSpeedLayerTime,30
	minCoolingSpeedSlowdown,15
	increaseFanForCooling,0
	minFanLayerTime,45
	maxCoolingFanSpeed,100
	increaseFanForBridging,0
	bridgingFanSpeed,100
	use5D,1
	relativeEdistances,0
	allowEaxisZeroing,1
	independentExtruderAxes,0
	includeM10123,0
	stickySupport,1
	applyToolheadOffsets,0
	gcodeXoffset,0
	gcodeYoffset,0
	gcodeZoffset,0
	overrideMachineDefinition,1
	machineTypeOverride,0
	strokeXoverride,200
	strokeYoverride,200
	strokeZoverride,180
	originOffsetXoverride,0
	originOffsetYoverride,0
	originOffsetZoverride,0
	homeXdirOverride,-1
	homeYdirOverride,-1
	homeZdirOverride,-1
	flipXoverride,1
	flipYoverride,-1
	flipZoverride,1
	toolheadOffsets,0,0|0,0|0,0|0,0|0,0|0,0
	overrideFirmwareConfiguration,1
	firmwareTypeOverride,RepRap (Marlin/Repetier/Sprinter)
	GPXconfigOverride,r2
	baudRateOverride,115200
	overridePrinterModels,1
	printerModelsOverride
	startingGcode,G28	home all axes
	layerChangeGcode,
	retractionGcode,
	toolChangeGcode,
	endingGcode,G28 X0	home X-axis,M104 S0	turn off extruder,M140 S0	turn off bed,M84	disable motors
	exportFileFormat,gcode
	celebration,0
	celebrationSong,Indiana
	postProcessing,
	defaultSpeed,750
	outlineUnderspeed,1
	solidInfillUnderspeed,1
	supportUnderspeed,1
	rapidXYspeed,4800
	rapidZspeed,1000
	minBridgingArea,5
	bridgingExtraInflation,0
	bridgingExtrusionMultiplier,1
	bridgingSpeedMultiplier,0.3
	useFixedBridgingAngle,0
	fixedBridgingAngle,0
	applyBridgingToPerimeters,1
	filamentDiameters,1.75|1.75|1.75|1.75|1.75|1.75
	filamentPricesPerKg,46|46|46|46|46|46
	filamentDensities,1.25|1.25|1.25|1.25|1.25|1.25
	useMinPrintHeight,0
	minPrintHeight,0
	useMaxPrintHeight,0
	maxPrintHeight,0
	useDiaphragm,0
	diaphragmLayerInterval,20
	robustSlicing,1
	mergeAllIntoSolid,0
	onlyRetractWhenCrossingOutline,1
	retractBetweenLayers,1
	useRetractionMinTravel,0
	retractionMinTravel,3
	retractWhileWiping,0
	onlyWipeOutlines,1
	avoidCrossingOutline,1
	maxMovementDetourFactor,999
	toolChangeRetractionDistance,12
	toolChangeExtraRestartDistance,-0.5
	toolChangeRetractionSpeed,600
	externalThinWallType,0
	internalThinWallType,1
	thinWallAllowedOverlapPercentage,10
	singleExtrusionMinLength,0
	singleExtrusionMinPrintingWidthPercentage,30
	singleExtrusionMaxPrintingWidthPercentage,200
	singleExtrusionEndpointExtension,0
	horizontalSizeCompensation,0
G90
M82
M106 S0
M140 S100
M190 S100
M104 S255 T0
M109 S255 T0
G28	home all axes
	process Process1
	layer 1, Z = 0.150
T0
G92 E0.0000
G1 E-0.5000 F1200
	feature skirt
	tool H0.150 W0.600
G1 Z0.750 F1000
G1 X16.906 Y13.940 F4800
G1 Z0.150 F1000
G1 E0.0000 F1200
G92 E0.0000
G1 X19.191 Y11.655 E0.1028 F300
G1 X62.422 Y11.655 E1.4777
G1 X64.706 Y13.940 E1.5805
G1 X64.706 Y44.780 E2.5614
G1 X62.422 Y47.065 E2.6641
G1 X19.191 Y47.065 E4.0391
G1 X16.906 Y44.780 E4.1418
G1 X16.906 Y13.940 E5.1227
G92 E0.0000
G1 E-0.5000 F1200
G1 Z0.900 F1000
G1 X17.506 Y14.188 F4800
G1 Z0.150 F1000
G1 E0.0000 F1200
G92 E0.0000
G1 X19.439 Y12.255 E0.0869 F300
G1 X62.173 Y12.255 E1.4461
G1 X64.106 Y14.188 E1.5330
G1 X64.106 Y44.532 E2.4981
G1 X62.173 Y46.465 E2.5851
G1 X19.439 Y46.465 E3.9442
G1 X17.506 Y44.532 E4.0312
G1 X17.506 Y14.188 E4.9963
G92 E0.0000
G1 E-0.5000 F1200
	feature outer perimeter
G1 Z0.900 F1000
G1 X21.106 Y15.855 F4800
G1 Z0.150 F1000
G1 E0.0000 F1200
G92 E0.0000
G1 X60.506 Y15.855 E1.2531 F300
G1 X60.506 Y18.865 E1.3489
G1 X21.106 Y18.865 E2.6020
G1 X21.106 Y15.855 E2.6977
	feature infill
G1 X21.606 Y18.565 F4800
G92 E0.0000
G1 X21.606 Y16.155 E0.0767 F300
G1 X22.206 Y16.155 E0.0957
G1 X22.206 Y18.565 E0.1724
G1 X22.806 Y18.565 E0.1915
G1 X22.806 Y16.155 E0.2681
G1 X23.406 Y16.155 E0.2872
G1 X23.406 Y18.565 E0.3638
G1 X24.006 Y18.565 E0.3829
G1 X24.006 Y16.155 E0.4596
G1 X24.606 Y16.155 E0.4787
G1 X24.606 Y18.565 E0.5553
G1 X25.206 Y18.565 E0.5744
G1 X25.206 Y16.155 E0.6510
G1 X25.806 Y16.155 E0.6701
G1 X25.806 Y18.565 E0.7468
G1 X26.406 Y18.565 E0.7659
G1 X26.406 Y16.155 E0.8425
G1 X27.006 Y16.155 E0.8616
G1 X27.006 Y18.565 E0.9382
G1 X27.606 Y18.565 E0.9573
G1 X27.606 Y16.155 E1.0340
G1 X28.206 Y16.155 E1.0531
G1 X28.206 Y18.565 E1.1297
G1 X28.806 Y18.565 E1.1488
G1 X28.806 Y16.155 E1.2254
G1 X29.406 Y16.155 E1.2445
G1 X29.406 Y18.565 E1.3212
G1 X30.006 Y18.565 E1.3403
G1 X30.006 Y16.155 E1.4169
G1 X30.606 Y16.155 E1.4360
G1 X30.606 Y18.565 E1.5126
G1 X31.206 Y18.565 E1.5317
G1 X31.206 Y16.155 E1.6084
G1 X31.806 Y16.155 E1.6275
G1 X31.806 Y18.565 E1.7041
G1 X32.406 Y18.565 E1.7232
G1 X32.406 Y16.155 E1.7998
G1 X33.006 Y16.155 E1.8189
G1 X33.006 Y18.565 E1.8956
G1 X33.606 Y18.565 E1.9147
G1 X33.606 Y16.155 E1.9913
G1 X34.206 Y16.155 E2.0104
G1 X34.206 Y18.565 E2.0870
G1 X34.806 Y18.565 E2.1061
G1 X34.806 Y16.155 E2.1828
G1 X35.406 Y16.155 E2.2019
G1 X35.406 Y18.565 E2.2785
G1 X36.006 Y18.565 E2.2976
G1 X36.006 Y16.155 E2.3742
G1 X36.606 Y16.155 E2.3933
G1 X36.606 Y18.565 E2.4700
G1 X37.206 Y18.565 E2.4891
G1 X37.206 Y16.155 E2.5657
G1 X37.806 Y16.155 E2.5848
G1 X37.806 Y18.565 E2.6614
G1 X38.406 Y18.565 E2.6805
G1 X38.406 Y16.155 E2.7572
G1 X39.006 Y16.155 E2.7763
G1 X39.006 Y18.565 E2.8529
G1 X39.606 Y18.565 E2.8720
G1 X39.606 Y16.155 E2.9486
G1 X40.206 Y16.155 E2.9677
G1 X40.206 Y18.565 E3.0444
G1 X40.806 Y18.565 E3.0635
G1 X40.806 Y16.155 E3.1401
G1 X41.406 Y16.155 E3.1592
G1 X41.406 Y18.565 E3.2358
G1 X42.006 Y18.565 E3.2549
G1 X42.006 Y16.155 E3.3316
G1 X42.606 Y16.155 E3.3507
G1 X42.606 Y18.565 E3.4273
G1 X43.206 Y18.565 E3.4464
G1 X43.206 Y16.155 E3.5230
G1 X43.806 Y16.155 E3.5421
G1 X43.806 Y18.565 E3.6188
G1 X44.406 Y18.565 E3.6379
G1 X44.406 Y16.155 E3.7145
G1 X45.006 Y16.155 E3.7336
G1 X45.006 Y18.565 E3.8102
G1 X45.606 Y18.565 E3.8293
G1 X45.606 Y16.155 E3.9060
G1 X46.206 Y16.155 E3.9251
G1 X46.206 Y18.565 E4.0017
G1 X46.806 Y18.565 E4.0208
G1 X46.806 Y16.155 E4.0974
G1 X47.406 Y16.155 E4.1165
G1 X47.406 Y18.565 E4.1932
G1 X48.006 Y18.565 E4.2123
G1 X48.006 Y16.155 E4.2889
G1 X48.606 Y16.155 E4.3080
G1 X48.606 Y18.565 E4.3846
G1 X49.206 Y18.565 E4.4037
G1 X49.206 Y16.155 E4.4804
G1 X49.806 Y16.155 E4.4995
G1 X49.806 Y18.565 E4.5761
G1 X50.406 Y18.565 E4.5952
G1 X50.406 Y16.155 E4.6718
G1 X51.006 Y16.155 E4.6909
G1 X51.006 Y18.565 E4.7676
G1 X51.606 Y18.565 E4.7867
G1 X51.606 Y16.155 E4.8633
G1 X52.206 Y16.155 E4.8824
G1 X52.206 Y18.565 E4.9590
G1 X52.806 Y18.565 E4.9781
G1 X52.806 Y16.155 E5.0548
G1 X53.406 Y16.155 E5.0739
G1 X53.406 Y18.565 E5.1505
G1 X54.006 Y18.565 E5.1696
G1 X54.006 Y16.155 E5.2462
G1 X54.606 Y16.155 E5.2653
G1 X54.606 Y18.565 E5.3420
G1 X55.206 Y18.565 E5.3611
G1 X55.206 Y16.155 E5.4377
G1 X55.806 Y16.155 E5.4568
G1 X55.806 Y18.565 E5.5334
G1 X56.406 Y18.565 E5.5525
G1 X56.406 Y16.155 E5.6292
G1 X57.006 Y16.155 E5.6483
G1 X57.006 Y18.565 E5.7249
G1 X57.606 Y18.565 E5.7440
G1 X57.606 Y16.155 E5.8206
G1 X58.206 Y16.155 E5.8397
G1 X58.206 Y18.565 E5.9164
G1 X58.806 Y18.565 E5.9355
G1 X58.806 Y16.155 E6.0121
G1 X59.406 Y16.155 E6.0312
G1 X59.406 Y18.565 E6.1078
G1 X60.006 Y18.565 E6.1269
G1 X60.006 Y16.155 E6.2036
G92 E0.0000
G1 E-0.5000 F1200
	feature outer perimeter
G1 Z0.900 F1000
G1 X60.244 Y18.865 F4800
G1 X60.506 Y18.865
G1 X60.506 Y21.855
G1 Z0.150 F1000
G1 E0.0000 F1200
G92 E0.0000
G1 X60.506 Y24.865 E0.0957 F300
G1 X21.106 Y24.865 E1.3489
G1 X21.106 Y21.855 E1.4446
G1 X60.506 Y21.855 E2.6977
	feature infill
G1 X60.006 Y22.155 F4800
G92 E0.0000
G1 X60.006 Y24.565 E0.0767 F300
G1 X59.406 Y24.565 E0.0957
G1 X59.406 Y22.155 E0.1724
G1 X58.806 Y22.155 E0.1915
G1 X58.806 Y24.565 E0.2681
G1 X58.206 Y24.565 E0.2872
G1 X58.206 Y22.155 E0.3638
G1 X57.606 Y22.155 E0.3829
G1 X57.606 Y24.565 E0.4596
G1 X57.006 Y24.565 E0.4787
G1 X57.006 Y22.155 E0.5553
G1 X56.406 Y22.155 E0.5744
G1 X56.406 Y24.565 E0.6510
G1 X55.806 Y24.565 E0.6701
G1 X55.806 Y22.155 E0.7468
G1 X55.206 Y22.155 E0.7659
G1 X55.206 Y24.565 E0.8425
G1 X54.606 Y24.565 E0.8616
G1 X54.606 Y22.155 E0.9382
G1 X54.006 Y22.155 E0.9573
G1 X54.006 Y24.565 E1.0340
G1 X53.406 Y24.565 E1.0531
G1 X53.406 Y22.155 E1.1297
G1 X52.806 Y22.155 E1.1488
G1 X52.806 Y24.565 E1.2254
G1 X52.206 Y24.565 E1.2445
G1 X52.206 Y22.155 E1.3212
G1 X51.606 Y22.155 E1.3403
G1 X51.606 Y24.565 E1.4169
G1 X51.006 Y24.565 E1.4360
G1 X51.006 Y22.155 E1.5126
G1 X50.406 Y22.155 E1.5317
G1 X50.406 Y24.565 E1.6084
G1 X49.806 Y24.565 E1.6275
G1 X49.806 Y22.155 E1.7041
G1 X49.206 Y22.155 E1.7232
G1 X49.206 Y24.565 E1.7998
G1 X48.606 Y24.565 E1.8189
G1 X48.606 Y22.155 E1.8956
G1 X48.006 Y22.155 E1.9147
G1 X48.006 Y24.565 E1.9913
G1 X47.406 Y24.565 E2.0104
G1 X47.406 Y22.155 E2.0870
G1 X46.806 Y22.155 E2.1061
G1 X46.806 Y24.565 E2.1828
G1 X46.206 Y24.565 E2.2019
G1 X46.206 Y22.155 E2.2785
G1 X45.606 Y22.155 E2.2976
G1 X45.606 Y24.565 E2.3742
G1 X45.006 Y24.565 E2.3933
G1 X45.006 Y22.155 E2.4700
G1 X44.406 Y22.155 E2.4891
G1 X44.406 Y24.565 E2.5657
G1 X43.806 Y24.565 E2.5848
G1 X43.806 Y22.155 E2.6614
G1 X43.206 Y22.155 E2.6805
G1 X43.206 Y24.565 E2.7572
G1 X42.606 Y24.565 E2.7763
G1 X42.606 Y22.155 E2.8529
G1 X42.006 Y22.155 E2.8720
G1 X42.006 Y24.565 E2.9486
G1 X41.406 Y24.565 E2.9677
G1 X41.406 Y22.155 E3.0444
G1 X40.806 Y22.155 E3.0635
G1 X40.806 Y24.565 E3.1401
G1 X40.206 Y24.565 E3.1592
G1 X40.206 Y22.155 E3.2358
G1 X39.606 Y22.155 E3.2549
G1 X39.606 Y24.565 E3.3316
G1 X39.006 Y24.565 E3.3507
G1 X39.006 Y22.155 E3.4273
G1 X38.406 Y22.155 E3.4464
G1 X38.406 Y24.565 E3.5230
G1 X37.806 Y24.565 E3.5421
G1 X37.806 Y22.155 E3.6188
G1 X37.206 Y22.155 E3.6379
G1 X37.206 Y24.565 E3.7145
G1 X36.606 Y24.565 E3.7336
G1 X36.606 Y22.155 E3.8102
G1 X36.006 Y22.155 E3.8293
G1 X36.006 Y24.565 E3.9060
G1 X35.406 Y24.565 E3.9251
G1 X35.406 Y22.155 E4.0017
G1 X34.806 Y22.155 E4.0208
G1 X34.806 Y24.565 E4.0974
G1 X34.206 Y24.565 E4.1165
G1 X34.206 Y22.155 E4.1932
G1 X33.606 Y22.155 E4.2123
G1 X33.606 Y24.565 E4.2889
G1 X33.006 Y24.565 E4.3080
G1 X33.006 Y22.155 E4.3846
G1 X32.406 Y22.155 E4.4037
G1 X32.406 Y24.565 E4.4804
G1 X31.806 Y24.565 E4.4995
G1 X31.806 Y22.155 E4.5761
G1 X31.206 Y22.155 E4.5952
G1 X31.206 Y24.565 E4.6718
G1 X30.606 Y24.565 E4.6909
G1 X30.606 Y22.155 E4.7676
G1 X30.006 Y22.155 E4.7867
G1 X30.006 Y24.565 E4.8633
G1 X29.406 Y24.565 E4.8824
G1 X29.406 Y22.155 E4.9590
G1 X28.806 Y22.155 E4.9781
G1 X28.806 Y24.565 E5.0548
G1 X28.206 Y24.565 E5.0739
G1 X28.206 Y22.155 E5.1505
G1 X27.606 Y22.155 E5.1696
G1 X27.606 Y24.565 E5.2462
G1 X27.006 Y24.565 E5.2653
G1 X27.006 Y22.155 E5.3420
G1 X26.406 Y22.155 E5.3611
G1 X26.406 Y24.565 E5.4377
G1 X25.806 Y24.565 E5.4568
G1 X25.806 Y22.155 E5.5334
G1 X25.206 Y22.155 E5.5525
G1 X25.206 Y24.565 E5.6292
G1 X24.606 Y24.565 E5.6483
G1 X24.606 Y22.155 E5.7249
G1 X24.006 Y22.155 E5.7440
G1 X24.006 Y24.565 E5.8206
G1 X23.406 Y24.565 E5.8397
G1 X23.406 Y22.155 E5.9164
G1 X22.806 Y22.155 E5.9355
G1 X22.806 Y24.565 E6.0121
G1 X22.206 Y24.565 E6.0312
G1 X22.206 Y22.155 E6.1078
G1 X21.606 Y22.155 E6.1269
G1 X21.606 Y24.565 E6.2036
G92 E0.0000
G1 E-0.5000 F1200
	feature outer perimeter
G1 Z0.900 F1000
G1 X21.561 Y24.865 F4800
G1 X21.106 Y24.865
G1 X21.106 Y27.855
G1 Z0.150 F1000
G1 E0.0000 F1200
G92 E0.0000
G1 X60.506 Y27.855 E1.2531 F300
G1 X60.506 Y30.865 E1.3489
G1 X21.106 Y30.865 E2.6020
G1 X21.106 Y27.855 E2.6977
	feature infill
G1 X21.606 Y30.565 F4800
G92 E0.0000
G1 X21.606 Y28.155 E0.0767 F300
G1 X22.206 Y28.155 E0.0957
G1 X22.206 Y30.565 E0.1724
G1 X22.806 Y30.565 E0.1915
G1 X22.806 Y28.155 E0.2681
G1 X23.406 Y28.155 E0.2872
G1 X23.406 Y30.565 E0.3638
G1 X24.006 Y30.565 E0.3829
G1 X24.006 Y28.155 E0.4596
G1 X24.606 Y28.155 E0.4787
G1 X24.606 Y30.565 E0.5553
G1 X25.206 Y30.565 E0.5744
G1 X25.206 Y28.155 E0.6510
G1 X25.806 Y28.155 E0.6701
G1 X25.806 Y30.565 E0.7468
G1 X26.406 Y30.565 E0.7659
G1 X26.406 Y28.155 E0.8425
G1 X27.006 Y28.155 E0.8616
G1 X27.006 Y30.565 E0.9382
G1 X27.606 Y30.565 E0.9573
G1 X27.606 Y28.155 E1.0340
G1 X28.206 Y28.155 E1.0531
G1 X28.206 Y30.565 E1.1297
G1 X28.806 Y30.565 E1.1488
G1 X28.806 Y28.155 E1.2254
G1 X29.406 Y28.155 E1.2445
G1 X29.406 Y30.565 E1.3212
G1 X30.006 Y30.565 E1.3403
G1 X30.006 Y28.155 E1.4169
G1 X30.606 Y28.155 E1.4360
G1 X30.606 Y30.565 E1.5126
G1 X31.206 Y30.565 E1.5317
G1 X31.206 Y28.155 E1.6084
G1 X31.806 Y28.155 E1.6275
G1 X31.806 Y30.565 E1.7041
G1 X32.406 Y30.565 E1.7232
G1 X32.406 Y28.155 E1.7998
G1 X33.006 Y28.155 E1.8189
G1 X33.006 Y30.565 E1.8956
G1 X33.606 Y30.565 E1.9147
G1 X33.606 Y28.155 E1.9913
G1 X34.206 Y28.155 E2.0104
G1 X34.206 Y30.565 E2.0870
G1 X34.806 Y30.565 E2.1061
G1 X34.806 Y28.155 E2.1828
G1 X35.406 Y28.155 E2.2019
G1 X35.406 Y30.565 E2.2785
G1 X36.006 Y30.565 E2.2976
G1 X36.006 Y28.155 E2.3742
G1 X36.606 Y28.155 E2.3933
G1 X36.606 Y30.565 E2.4700
G1 X37.206 Y30.565 E2.4891
G1 X37.206 Y28.155 E2.5657
G1 X37.806 Y28.155 E2.5848
G1 X37.806 Y30.565 E2.6614
G1 X38.406 Y30.565 E2.6805
G1 X38.406 Y28.155 E2.7572
G1 X39.006 Y28.155 E2.7763
G1 X39.006 Y30.565 E2.8529
G1 X39.606 Y30.565 E2.8720
G1 X39.606 Y28.155 E2.9486
G1 X40.206 Y28.155 E2.9677
G1 X40.206 Y30.565 E3.0444
G1 X40.806 Y30.565 E3.0635
G1 X40.806 Y28.155 E3.1401
G1 X41.406 Y28.155 E3.1592
G1 X41.406 Y30.565 E3.2358
G1 X42.006 Y30.565 E3.2549
G1 X42.006 Y28.155 E3.3316
G1 X42.606 Y28.155 E3.3507
G1 X42.606 Y30.565 E3.4273
G1 X43.206 Y30.565 E3.4464
G1 X43.206 Y28.155 E3.5230
G1 X43.806 Y28.155 E3.5421
G1 X43.806 Y30.565 E3.6188
G1 X44.406 Y30.565 E3.6379
G1 X44.406 Y28.155 E3.7145
G1 X45.006 Y28.155 E3.7336
G1 X45.006 Y30.565 E3.8102
G1 X45.606 Y30.565 E3.8293
G1 X45.606 Y28.155 E3.9060
G1 X46.206 Y28.155 E3.9251
G1 X46.206 Y30.565 E4.0017
G1 X46.806 Y30.565 E4.0208
G1 X46.806 Y28.155 E4.0974
G1 X47.406 Y28.155 E4.1165
G1 X47.406 Y30.565 E4.1932
G1 X48.006 Y30.565 E4.2123
G1 X48.006 Y28.155 E4.2889
G1 X48.606 Y28.155 E4.3080
G1 X48.606 Y30.565 E4.3846
G1 X49.206 Y30.565 E4.4037
G1 X49.206 Y28.155 E4.4804
G1 X49.806 Y28.155 E4.4995
G1 X49.806 Y30.565 E4.5761
G1 X50.406 Y30.565 E4.5952
G1 X50.406 Y28.155 E4.6718
G1 X51.006 Y28.155 E4.6909
G1 X51.006 Y30.565 E4.7676
G1 X51.606 Y30.565 E4.7867
G1 X51.606 Y28.155 E4.8633
G1 X52.206 Y28.155 E4.8824
G1 X52.206 Y30.565 E4.9590
G1 X52.806 Y30.565 E4.9781
G1 X52.806 Y28.155 E5.0548
G1 X53.406 Y28.155 E5.0739
G1 X53.406 Y30.565 E5.1505
G1 X54.006 Y30.565 E5.1696
G1 X54.006 Y28.155 E5.2462
G1 X54.606 Y28.155 E5.2653
G1 X54.606 Y30.565 E5.3420
G1 X55.206 Y30.565 E5.3611
G1 X55.206 Y28.155 E5.4377
G1 X55.806 Y28.155 E5.4568
G1 X55.806 Y30.565 E5.5334
G1 X56.406 Y30.565 E5.5525
G1 X56.406 Y28.155 E5.6292
G1 X57.006 Y28.155 E5.6483
G1 X57.006 Y30.565 E5.7249
G1 X57.606 Y30.565 E5.7440
G1 X57.606 Y28.155 E5.8206
G1 X58.206 Y28.155 E5.8397
G1 X58.206 Y30.565 E5.9164
G1 X58.806 Y30.565 E5.9355
G1 X58.806 Y28.155 E6.0121
G1 X59.406 Y28.155 E6.0312
G1 X59.406 Y30.565 E6.1078
G1 X60.006 Y30.565 E6.1269
G1 X60.006 Y28.155 E6.2036
G92 E0.0000
G1 E-0.5000 F1200
	feature outer perimeter
G1 Z0.900 F1000
G1 X60.244 Y30.865 F4800
G1 X60.506 Y30.865
G1 X60.506 Y33.855
G1 Z0.150 F1000
G1 E0.0000 F1200
G92 E0.0000
G1 X60.506 Y36.865 E0.0957 F300
G1 X21.106 Y36.865 E1.3489
G1 X21.106 Y33.855 E1.4446
G1 X60.506 Y33.855 E2.6977
	feature infill
G1 X60.006 Y34.155 F4800
G92 E0.0000
G1 X60.006 Y36.565 E0.0767 F300
G1 X59.406 Y36.565 E0.0957
G1 X59.406 Y34.155 E0.1724
G1 X58.806 Y34.155 E0.1915
G1 X58.806 Y36.565 E0.2681
G1 X58.206 Y36.565 E0.2872
G1 X58.206 Y34.155 E0.3638
G1 X57.606 Y34.155 E0.3829
G1 X57.606 Y36.565 E0.4596
G1 X57.006 Y36.565 E0.4787
G1 X57.006 Y34.155 E0.5553
G1 X56.406 Y34.155 E0.5744
G1 X56.406 Y36.565 E0.6510
G1 X55.806 Y36.565 E0.6701
G1 X55.806 Y34.155 E0.7468
G1 X55.206 Y34.155 E0.7659
G1 X55.206 Y36.565 E0.8425
G1 X54.606 Y36.565 E0.8616
G1 X54.606 Y34.155 E0.9382
G1 X54.006 Y34.155 E0.9573
G1 X54.006 Y36.565 E1.0340
G1 X53.406 Y36.565 E1.0531
G1 X53.406 Y34.155 E1.1297
G1 X52.806 Y34.155 E1.1488
G1 X52.806 Y36.565 E1.2254
G1 X52.206 Y36.565 E1.2445
G1 X52.206 Y34.155 E1.3212
G1 X51.606 Y34.155 E1.3403
G1 X51.606 Y36.565 E1.4169
G1 X51.006 Y36.565 E1.4360
G1 X51.006 Y34.155 E1.5126
G1 X50.406 Y34.155 E1.5317
G1 X50.406 Y36.565 E1.6084
G1 X49.806 Y36.565 E1.6275
G1 X49.806 Y34.155 E1.7041
G1 X49.206 Y34.155 E1.7232
G1 X49.206 Y36.565 E1.7998
G1 X48.606 Y36.565 E1.8189
G1 X48.606 Y34.155 E1.8956
G1 X48.006 Y34.155 E1.9147
G1 X48.006 Y36.565 E1.9913
G1 X47.406 Y36.565 E2.0104
G1 X47.406 Y34.155 E2.0870
G1 X46.806 Y34.155 E2.1061
G1 X46.806 Y36.565 E2.1828
G1 X46.206 Y36.565 E2.2019
G1 X46.206 Y34.155 E2.2785
G1 X45.606 Y34.155 E2.2976
G1 X45.606 Y36.565 E2.3742
G1 X45.006 Y36.565 E2.3933
G1 X45.006 Y34.155 E2.4700
G1 X44.406 Y34.155 E2.4891
G1 X44.406 Y36.565 E2.5657
G1 X43.806 Y36.565 E2.5848
G1 X43.806 Y34.155 E2.6614
G1 X43.206 Y34.155 E2.6805
G1 X43.206 Y36.565 E2.7572
G1 X42.606 Y36.565 E2.7763
G1 X42.606 Y34.155 E2.8529
G1 X42.006 Y34.155 E2.8720
G1 X42.006 Y36.565 E2.9486
G1 X41.406 Y36.565 E2.9677
G1 X41.406 Y34.155 E3.0444
G1 X40.806 Y34.155 E3.0635
G1 X40.806 Y36.565 E3.1401
G1 X40.206 Y36.565 E3.1592
G1 X40.206 Y34.155 E3.2358
G1 X39.606 Y34.155 E3.2549
G1 X39.606 Y36.565 E3.3316
G1 X39.006 Y36.565 E3.3507
G1 X39.006 Y34.155 E3.4273
G1 X38.406 Y34.155 E3.4464
G1 X38.406 Y36.565 E3.5230
G1 X37.806 Y36.565 E3.5421
G1 X37.806 Y34.155 E3.6188
G1 X37.206 Y34.155 E3.6379
G1 X37.206 Y36.565 E3.7145
G1 X36.606 Y36.565 E3.7336
G1 X36.606 Y34.155 E3.8102
G1 X36.006 Y34.155 E3.8293
G1 X36.006 Y36.565 E3.9060
G1 X35.406 Y36.565 E3.9251
G1 X35.406 Y34.155 E4.0017
G1 X34.806 Y34.155 E4.0208
G1 X34.806 Y36.565 E4.0974
G1 X34.206 Y36.565 E4.1165
G1 X34.206 Y34.155 E4.1932
G1 X33.606 Y34.155 E4.2123
G1 X33.606 Y36.565 E4.2889
G1 X33.006 Y36.565 E4.3080
G1 X33.006 Y34.155 E4.3846
G1 X32.406 Y34.155 E4.4037
G1 X32.406 Y36.565 E4.4804
G1 X31.806 Y36.565 E4.4995
G1 X31.806 Y34.155 E4.5761
G1 X31.206 Y34.155 E4.5952
G1 X31.206 Y36.565 E4.6718
G1 X30.606 Y36.565 E4.6909
G1 X30.606 Y34.155 E4.7676
G1 X30.006 Y34.155 E4.7867
G1 X30.006 Y36.565 E4.8633
G1 X29.406 Y36.565 E4.8824
G1 X29.406 Y34.155 E4.9590
G1 X28.806 Y34.155 E4.9781
G1 X28.806 Y36.565 E5.0548
G1 X28.206 Y36.565 E5.0739
G1 X28.206 Y34.155 E5.1505
G1 X27.606 Y34.155 E5.1696
G1 X27.606 Y36.565 E5.2462
G1 X27.006 Y36.565 E5.2653
G1 X27.006 Y34.155 E5.3420
G1 X26.406 Y34.155 E5.3611
G1 X26.406 Y36.565 E5.4377
G1 X25.806 Y36.565 E5.4568
G1 X25.806 Y34.155 E5.5334
G1 X25.206 Y34.155 E5.5525
G1 X25.206 Y36.565 E5.6292
G1 X24.606 Y36.565 E5.6483
G1 X24.606 Y34.155 E5.7249
G1 X24.006 Y34.155 E5.7440
G1 X24.006 Y36.565 E5.8206
G1 X23.406 Y36.565 E5.8397
G1 X23.406 Y34.155 E5.9164
G1 X22.806 Y34.155 E5.9355
G1 X22.806 Y36.565 E6.0121
G1 X22.206 Y36.565 E6.0312
G1 X22.206 Y34.155 E6.1078
G1 X21.606 Y34.155 E6.1269
G1 X21.606 Y36.565 E6.2036
G92 E0.0000
G1 E-0.5000 F1200
	feature outer perimeter
G1 Z0.900 F1000
G1 X21.561 Y36.865 F4800
G1 X21.106 Y36.865
G1 X21.106 Y39.855
G1 Z0.150 F1000
G1 E0.0000 F1200
G92 E0.0000
G1 X60.506 Y39.855 E1.2531 F300
G1 X60.506 Y42.865 E1.3488
G1 X21.106 Y42.865 E2.6020
G1 X21.106 Y39.855 E2.6977
	feature infill
G1 X21.606 Y42.565 F4800
G92 E0.0000
G1 X21.606 Y40.155 E0.0766 F300
G1 X22.206 Y40.155 E0.0957
G1 X22.206 Y42.565 E0.1724
G1 X22.806 Y42.565 E0.1915
G1 X22.806 Y40.155 E0.2681
G1 X23.406 Y40.155 E0.2872
G1 X23.406 Y42.565 E0.3638
G1 X24.006 Y42.565 E0.3829
G1 X24.006 Y40.155 E0.4596
G1 X24.606 Y40.155 E0.4787
G1 X24.606 Y42.565 E0.5553
G1 X25.206 Y42.565 E0.5744
G1 X25.206 Y40.155 E0.6510
G1 X25.806 Y40.155 E0.6701
G1 X25.806 Y42.565 E0.7468
G1 X26.406 Y42.565 E0.7659
G1 X26.406 Y40.155 E0.8425
G1 X27.006 Y40.155 E0.8616
G1 X27.006 Y42.565 E0.9382
G1 X27.606 Y42.565 E0.9573
G1 X27.606 Y40.155 E1.0340
G1 X28.206 Y40.155 E1.0531
G1 X28.206 Y42.565 E1.1297
G1 X28.806 Y42.565 E1.1488
G1 X28.806 Y40.155 E1.2254
G1 X29.406 Y40.155 E1.2445
G1 X29.406 Y42.565 E1.3212
G1 X30.006 Y42.565 E1.3403
G1 X30.006 Y40.155 E1.4169
G1 X30.606 Y40.155 E1.4360
G1 X30.606 Y42.565 E1.5126
G1 X31.206 Y42.565 E1.5317
G1 X31.206 Y40.155 E1.6084
G1 X31.806 Y40.155 E1.6275
G1 X31.806 Y42.565 E1.7041
G1 X32.406 Y42.565 E1.7232
G1 X32.406 Y40.155 E1.7998
G1 X33.006 Y40.155 E1.8189
G1 X33.006 Y42.565 E1.8956
G1 X33.606 Y42.565 E1.9147
G1 X33.606 Y40.155 E1.9913
G1 X34.206 Y40.155 E2.0104
G1 X34.206 Y42.565 E2.0870
G1 X34.806 Y42.565 E2.1061
G1 X34.806 Y40.155 E2.1828
G1 X35.406 Y40.155 E2.2019
G1 X35.406 Y42.565 E2.2785
G1 X36.006 Y42.565 E2.2976
G1 X36.006 Y40.155 E2.3742
G1 X36.606 Y40.155 E2.3933
G1 X36.606 Y42.565 E2.4700
G1 X37.206 Y42.565 E2.4891
G1 X37.206 Y40.155 E2.5657
G1 X37.806 Y40.155 E2.5848
G1 X37.806 Y42.565 E2.6614
G1 X38.406 Y42.565 E2.6805
G1 X38.406 Y40.155 E2.7572
G1 X39.006 Y40.155 E2.7762
G1 X39.006 Y42.565 E2.8529
G1 X39.606 Y42.565 E2.8720
G1 X39.606 Y40.155 E2.9486
G1 X40.206 Y40.155 E2.9677
G1 X40.206 Y42.565 E3.0444
G1 X40.806 Y42.565 E3.0634
G1 X40.806 Y40.155 E3.1401
G1 X41.406 Y40.155 E3.1592
G1 X41.406 Y42.565 E3.2358
G1 X42.006 Y42.565 E3.2549
G1 X42.006 Y40.155 E3.3316
G1 X42.606 Y40.155 E3.3506
G1 X42.606 Y42.565 E3.4273
G1 X43.206 Y42.565 E3.4464
G1 X43.206 Y40.155 E3.5230
G1 X43.806 Y40.155 E3.5421
G1 X43.806 Y42.565 E3.6188
G1 X44.406 Y42.565 E3.6378
G1 X44.406 Y40.155 E3.7145
G1 X45.006 Y40.155 E3.7336
G1 X45.006 Y42.565 E3.8102
G1 X45.606 Y42.565 E3.8293
G1 X45.606 Y40.155 E3.9060
G1 X46.206 Y40.155 E3.9250
G1 X46.206 Y42.565 E4.0017
G1 X46.806 Y42.565 E4.0208
G1 X46.806 Y40.155 E4.0974
G1 X47.406 Y40.155 E4.1165
G1 X47.406 Y42.565 E4.1932
G1 X48.006 Y42.565 E4.2122
G1 X48.006 Y40.155 E4.2889
G1 X48.606 Y40.155 E4.3080
G1 X48.606 Y42.565 E4.3846
G1 X49.206 Y42.565 E4.4037
G1 X49.206 Y40.155 E4.4804
G1 X49.806 Y40.155 E4.4994
G1 X49.806 Y42.565 E4.5761
G1 X50.406 Y42.565 E4.5952
G1 X50.406 Y40.155 E4.6718
G1 X51.006 Y40.155 E4.6909
G1 X51.006 Y42.565 E4.7676
G1 X51.606 Y42.565 E4.7866
G1 X51.606 Y40.155 E4.8633
G1 X52.206 Y40.155 E4.8824
G1 X52.206 Y42.565 E4.9590
G1 X52.806 Y42.565 E4.9781
G1 X52.806 Y40.155 E5.0548
G1 X53.406 Y40.155 E5.0738
G1 X53.406 Y42.565 E5.1505
G1 X54.006 Y42.565 E5.1696
G1 X54.006 Y40.155 E5.2462
G1 X54.606 Y40.155 E5.2653
G1 X54.606 Y42.565 E5.3420
G1 X55.206 Y42.565 E5.3610
G1 X55.206 Y40.155 E5.4377
G1 X55.806 Y40.155 E5.4568
G1 X55.806 Y42.565 E5.5334
G1 X56.406 Y42.565 E5.5525
G1 X56.406 Y40.155 E5.6291
G1 X57.006 Y40.155 E5.6482
G1 X57.006 Y42.565 E5.7249
G1 X57.606 Y42.565 E5.7440
G1 X57.606 Y40.155 E5.8206
G1 X58.206 Y40.155 E5.8397
G1 X58.206 Y42.565 E5.9163
G1 X58.806 Y42.565 E5.9354
G1 X58.806 Y40.155 E6.0121
G1 X59.406 Y40.155 E6.0312
G1 X59.406 Y42.565 E6.1078
G1 X60.006 Y42.565 E6.1269
G1 X60.006 Y40.155 E6.2035
G92 E0.0000
G1 E-0.5000 F1200
	layer 2, Z = 0.300
M106 S255
	feature outer perimeter
G1 Z0.900 F1000
G1 X60.506 Y39.855 F4800
G1 Z0.300 F1000
G1 E0.0000 F1200
G92 E0.0000
G1 X60.506 Y42.865 E0.0957 F750
G1 X21.106 Y42.865 E1.3488
G1 X21.106 Y39.855 E1.4446
G1 X60.506 Y39.855 E2.6977
	feature infill
G1 X60.006 Y40.155 F4800
G92 E0.0000
G1 X60.006 Y42.565 E0.0766 F750
G1 X59.406 Y42.565 E0.0957
G1 X59.406 Y40.155 E0.1724
G1 X58.806 Y40.155 E0.1915
G1 X58.806 Y42.565 E0.2681
G1 X58.206 Y42.565 E0.2872
G1 X58.206 Y40.155 E0.3638
G1 X57.606 Y40.155 E0.3829
G1 X57.606 Y42.565 E0.4596
G1 X57.006 Y42.565 E0.4787
G1 X57.006 Y40.155 E0.5553
G1 X56.406 Y40.155 E0.5744
G1 X56.406 Y42.565 E0.6510
G1 X55.806 Y42.565 E0.6701
G1 X55.806 Y40.155 E0.7468
G1 X55.206 Y40.155 E0.7659
G1 X55.206 Y42.565 E0.8425
G1 X54.606 Y42.565 E0.8616
G1 X54.606 Y40.155 E0.9382
G1 X54.006 Y40.155 E0.9573
G1 X54.006 Y42.565 E1.0340
G1 X53.406 Y42.565 E1.0531
G1 X53.406 Y40.155 E1.1297
G1 X52.806 Y40.155 E1.1488
G1 X52.806 Y42.565 E1.2254
G1 X52.206 Y42.565 E1.2445
G1 X52.206 Y40.155 E1.3212
G1 X51.606 Y40.155 E1.3403
G1 X51.606 Y42.565 E1.4169
G1 X51.006 Y42.565 E1.4360
G1 X51.006 Y40.155 E1.5126
G1 X50.406 Y40.155 E1.5317
G1 X50.406 Y42.565 E1.6084
G1 X49.806 Y42.565 E1.6275
G1 X49.806 Y40.155 E1.7041
G1 X49.206 Y40.155 E1.7232
G1 X49.206 Y42.565 E1.7998
G1 X48.606 Y42.565 E1.8189
G1 X48.606 Y40.155 E1.8956
G1 X48.006 Y40.155 E1.9147
G1 X48.006 Y42.565 E1.9913
G1 X47.406 Y42.565 E2.0104
G1 X47.406 Y40.155 E2.0870
G1 X46.806 Y40.155 E2.1061
G1 X46.806 Y42.565 E2.1828
G1 X46.206 Y42.565 E2.2019
G1 X46.206 Y40.155 E2.2785
G1 X45.606 Y40.155 E2.2976
G1 X45.606 Y42.565 E2.3742
G1 X45.006 Y42.565 E2.3933
G1 X45.006 Y40.155 E2.4700
G1 X44.406 Y40.155 E2.4891
G1 X44.406 Y42.565 E2.5657
G1 X43.806 Y42.565 E2.5848
G1 X43.806 Y40.155 E2.6614
G1 X43.206 Y40.155 E2.6805
G1 X43.206 Y42.565 E2.7572
G1 X42.606 Y42.565 E2.7762
G1 X42.606 Y40.155 E2.8529
G1 X42.006 Y40.155 E2.8720
G1 X42.006 Y42.565 E2.9486
G1 X41.406 Y42.565 E2.9677
G1 X41.406 Y40.155 E3.0444
G1 X40.806 Y40.155 E3.0634
G1 X40.806 Y42.565 E3.1401
G1 X40.206 Y42.565 E3.1592
G1 X40.206 Y40.155 E3.2358
G1 X39.606 Y40.155 E3.2549
G1 X39.606 Y42.565 E3.3316
G1 X39.006 Y42.565 E3.3506
G1 X39.006 Y40.155 E3.4273
G1 X38.406 Y40.155 E3.4464
G1 X38.406 Y42.565 E3.5230
G1 X37.806 Y42.565 E3.5421
G1 X37.806 Y40.155 E3.6188
G1 X37.206 Y40.155 E3.6378
G1 X37.206 Y42.565 E3.7145
G1 X36.606 Y42.565 E3.7336
G1 X36.606 Y40.155 E3.8102
G1 X36.006 Y40.155 E3.8293
G1 X36.006 Y42.565 E3.9060
G1 X35.406 Y42.565 E3.9250
G1 X35.406 Y40.155 E4.0017
G1 X34.806 Y40.155 E4.0208
G1 X34.806 Y42.565 E4.0974
G1 X34.206 Y42.565 E4.1165
G1 X34.206 Y40.155 E4.1932
G1 X33.606 Y40.155 E4.2122
G1 X33.606 Y42.565 E4.2889
G1 X33.006 Y42.565 E4.3080
G1 X33.006 Y40.155 E4.3846
G1 X32.406 Y40.155 E4.4037
G1 X32.406 Y42.565 E4.4804
G1 X31.806 Y42.565 E4.4994
G1 X31.806 Y40.155 E4.5761
G1 X31.206 Y40.155 E4.5952
G1 X31.206 Y42.565 E4.6718
G1 X30.606 Y42.565 E4.6909
G1 X30.606 Y40.155 E4.7676
G1 X30.006 Y40.155 E4.7866
G1 X30.006 Y42.565 E4.8633
G1 X29.406 Y42.565 E4.8824
G1 X29.406 Y40.155 E4.9590
G1 X28.806 Y40.155 E4.9781
G1 X28.806 Y42.565 E5.0548
G1 X28.206 Y42.565 E5.0738
G1 X28.206 Y40.155 E5.1505
G1 X27.606 Y40.155 E5.1696
G1 X27.606 Y42.565 E5.2462
G1 X27.006 Y42.565 E5.2653
G1 X27.006 Y40.155 E5.3420
G1 X26.406 Y40.155 E5.3610
G1 X26.406 Y42.565 E5.4377
G1 X25.806 Y42.565 E5.4568
G1 X25.806 Y40.155 E5.5334
G1 X25.206 Y40.155 E5.5525
G1 X25.206 Y42.565 E5.6291
G1 X24.606 Y42.565 E5.6482
G1 X24.606 Y40.155 E5.7249
G1 X24.006 Y40.155 E5.7440
G1 X24.006 Y42.565 E5.8206
G1 X23.406 Y42.565 E5.8397
G1 X23.406 Y40.155 E5.9163
G1 X22.806 Y40.155 E5.9354
G1 X22.806 Y42.565 E6.0121
G1 X22.206 Y42.565 E6.0312
G1 X22.206 Y40.155 E6.1078
G1 X21.606 Y40.155 E6.1269
G1 X21.606 Y42.565 E6.2035
G92 E0.0000
G1 E-0.5000 F1200
	feature outer perimeter
G1 Z1.050 F1000
G1 X21.369 Y39.855 F4800
G1 X21.106 Y39.855
G1 X21.106 Y36.865
G1 Z0.300 F1000
G1 E0.0000 F1200
G92 E0.0000
G1 X21.106 Y33.855 E0.0957 F750
G1 X60.506 Y33.855 E1.3489
G1 X60.506 Y36.865 E1.4446
G1 X21.106 Y36.865 E2.6977
	feature infill
G1 X21.606 Y36.565 F4800
G92 E0.0000
G1 X21.606 Y34.155 E0.0767 F750
G1 X22.206 Y34.155 E0.0957
G1 X22.206 Y36.565 E0.1724
G1 X22.806 Y36.565 E0.1915
G1 X22.806 Y34.155 E0.2681
G1 X23.406 Y34.155 E0.2872
G1 X23.406 Y36.565 E0.3638
G1 X24.006 Y36.565 E0.3829
G1 X24.006 Y34.155 E0.4596
G1 X24.606 Y34.155 E0.4787
G1 X24.606 Y36.565 E0.5553
G1 X25.206 Y36.565 E0.5744
G1 X25.206 Y34.155 E0.6510
G1 X25.806 Y34.155 E0.6701
G1 X25.806 Y36.565 E0.7468
G1 X26.406 Y36.565 E0.7659
G1 X26.406 Y34.155 E0.8425
G1 X27.006 Y34.155 E0.8616
G1 X27.006 Y36.565 E0.9382
G1 X27.606 Y36.565 E0.9573
G1 X27.606 Y34.155 E1.0340
G1 X28.206 Y34.155 E1.0531
G1 X28.206 Y36.565 E1.1297
G1 X28.806 Y36.565 E1.1488
G1 X28.806 Y34.155 E1.2254
G1 X29.406 Y34.155 E1.2445
G1 X29.406 Y36.565 E1.3212
G1 X30.006 Y36.565 E1.3403
G1 X30.006 Y34.155 E1.4169
G1 X30.606 Y34.155 E1.4360
G1 X30.606 Y36.565 E1.5126
G1 X31.206 Y36.565 E1.5317
G1 X31.206 Y34.155 E1.6084
G1 X31.806 Y34.155 E1.6275
G1 X31.806 Y36.565 E1.7041
G1 X32.406 Y36.565 E1.7232
G1 X32.406 Y34.155 E1.7998
G1 X33.006 Y34.155 E1.8189
G1 X33.006 Y36.565 E1.8956
G1 X33.606 Y36.565 E1.9147
G1 X33.606 Y34.155 E1.9913
G1 X34.206 Y34.155 E2.0104
G1 X34.206 Y36.565 E2.0870
G1 X34.806 Y36.565 E2.1061
G1 X34.806 Y34.155 E2.1828
G1 X35.406 Y34.155 E2.2019
G1 X35.406 Y36.565 E2.2785
G1 X36.006 Y36.565 E2.2976
G1 X36.006 Y34.155 E2.3742
G1 X36.606 Y34.155 E2.3933
G1 X36.606 Y36.565 E2.4700
G1 X37.206 Y36.565 E2.4891
G1 X37.206 Y34.155 E2.5657
G1 X37.806 Y34.155 E2.5848
G1 X37.806 Y36.565 E2.6614
G1 X38.406 Y36.565 E2.6805
G1 X38.406 Y34.155 E2.7572
G1 X39.006 Y34.155 E2.7763
G1 X39.006 Y36.565 E2.8529
G1 X39.606 Y36.565 E2.8720
G1 X39.606 Y34.155 E2.9486
G1 X40.206 Y34.155 E2.9677
G1 X40.206 Y36.565 E3.0444
G1 X40.806 Y36.565 E3.0635
G1 X40.806 Y34.155 E3.1401
G1 X41.406 Y34.155 E3.1592
G1 X41.406 Y36.565 E3.2358
G1 X42.006 Y36.565 E3.2549
G1 X42.006 Y34.155 E3.3316
G1 X42.606 Y34.155 E3.3507
G1 X42.606 Y36.565 E3.4273
G1 X43.206 Y36.565 E3.4464
G1 X43.206 Y34.155 E3.5230
G1 X43.806 Y34.155 E3.5421
G1 X43.806 Y36.565 E3.6188
G1 X44.406 Y36.565 E3.6379
G1 X44.406 Y34.155 E3.7145
G1 X45.006 Y34.155 E3.7336
G1 X45.006 Y36.565 E3.8102
G1 X45.606 Y36.565 E3.8293
G1 X45.606 Y34.155 E3.9060
G1 X46.206 Y34.155 E3.9251
G1 X46.206 Y36.565 E4.0017
G1 X46.806 Y36.565 E4.0208
G1 X46.806 Y34.155 E4.0974
G1 X47.406 Y34.155 E4.1165
G1 X47.406 Y36.565 E4.1932
G1 X48.006 Y36.565 E4.2123
G1 X48.006 Y34.155 E4.2889
G1 X48.606 Y34.155 E4.3080
G1 X48.606 Y36.565 E4.3846
G1 X49.206 Y36.565 E4.4037
G1 X49.206 Y34.155 E4.4804
G1 X49.806 Y34.155 E4.4995
G1 X49.806 Y36.565 E4.5761
G1 X50.406 Y36.565 E4.5952
G1 X50.406 Y34.155 E4.6718
G1 X51.006 Y34.155 E4.6909
G1 X51.006 Y36.565 E4.7676
G1 X51.606 Y36.565 E4.7867
G1 X51.606 Y34.155 E4.8633
G1 X52.206 Y34.155 E4.8824
G1 X52.206 Y36.565 E4.9590
G1 X52.806 Y36.565 E4.9781
G1 X52.806 Y34.155 E5.0548
G1 X53.406 Y34.155 E5.0739
G1 X53.406 Y36.565 E5.1505
G1 X54.006 Y36.565 E5.1696
G1 X54.006 Y34.155 E5.2462
G1 X54.606 Y34.155 E5.2653
G1 X54.606 Y36.565 E5.3420
G1 X55.206 Y36.565 E5.3611
G1 X55.206 Y34.155 E5.4377
G1 X55.806 Y34.155 E5.4568
G1 X55.806 Y36.565 E5.5334
G1 X56.406 Y36.565 E5.5525
G1 X56.406 Y34.155 E5.6292
G1 X57.006 Y34.155 E5.6483
G1 X57.006 Y36.565 E5.7249
G1 X57.606 Y36.565 E5.7440
G1 X57.606 Y34.155 E5.8206
G1 X58.206 Y34.155 E5.8397
G1 X58.206 Y36.565 E5.9164
G1 X58.806 Y36.565 E5.9355
G1 X58.806 Y34.155 E6.0121
G1 X59.406 Y34.155 E6.0312
G1 X59.406 Y36.565 E6.1078
G1 X60.006 Y36.565 E6.1269
G1 X60.006 Y34.155 E6.2036
G92 E0.0000
G1 E-0.5000 F1200
	feature outer perimeter
G1 Z1.050 F1000
G1 X60.052 Y33.855 F4800
G1 X60.506 Y33.855
G1 X60.506 Y30.865
G1 Z0.300 F1000
G1 E0.0000 F1200
G92 E0.0000
G1 X21.106 Y30.865 E1.2531 F750
G1 X21.106 Y27.855 E1.3489
G1 X60.506 Y27.855 E2.6020
G1 X60.506 Y30.865 E2.6977
	feature infill
G1 X60.006 Y28.155 F4800
G92 E0.0000
G1 X60.006 Y30.565 E0.0767 F750
G1 X59.406 Y30.565 E0.0957
G1 X59.406 Y28.155 E0.1724
G1 X58.806 Y28.155 E0.1915
G1 X58.806 Y30.565 E0.2681
G1 X58.206 Y30.565 E0.2872
G1 X58.206 Y28.155 E0.3638
G1 X57.606 Y28.155 E0.3829
G1 X57.606 Y30.565 E0.4596
G1 X57.006 Y30.565 E0.4787
G1 X57.006 Y28.155 E0.5553
G1 X56.406 Y28.155 E0.5744
G1 X56.406 Y30.565 E0.6510
G1 X55.806 Y30.565 E0.6701
G1 X55.806 Y28.155 E0.7468
G1 X55.206 Y28.155 E0.7659
G1 X55.206 Y30.565 E0.8425
G1 X54.606 Y30.565 E0.8616
G1 X54.606 Y28.155 E0.9382
G1 X54.006 Y28.155 E0.9573
G1 X54.006 Y30.565 E1.0340
G1 X53.406 Y30.565 E1.0531
G1 X53.406 Y28.155 E1.1297
G1 X52.806 Y28.155 E1.1488
G1 X52.806 Y30.565 E1.2254
G1 X52.206 Y30.565 E1.2445
G1 X52.206 Y28.155 E1.3212
G1 X51.606 Y28.155 E1.3403
G1 X51.606 Y30.565 E1.4169
G1 X51.006 Y30.565 E1.4360
G1 X51.006 Y28.155 E1.5126
G1 X50.406 Y28.155 E1.5317
G1 X50.406 Y30.565 E1.6084
G1 X49.806 Y30.565 E1.6275
G1 X49.806 Y28.155 E1.7041
G1 X49.206 Y28.155 E1.7232
G1 X49.206 Y30.565 E1.7998
G1 X48.606 Y30.565 E1.8189
G1 X48.606 Y28.155 E1.8956
G1 X48.006 Y28.155 E1.9147
G1 X48.006 Y30.565 E1.9913
G1 X47.406 Y30.565 E2.0104
G1 X47.406 Y28.155 E2.0870
G1 X46.806 Y28.155 E2.1061
G1 X46.806 Y30.565 E2.1828
G1 X46.206 Y30.565 E2.2019
G1 X46.206 Y28.155 E2.2785
G1 X45.606 Y28.155 E2.2976
G1 X45.606 Y30.565 E2.3742
G1 X45.006 Y30.565 E2.3933
G1 X45.006 Y28.155 E2.4700
G1 X44.406 Y28.155 E2.4891
G1 X44.406 Y30.565 E2.5657
G1 X43.806 Y30.565 E2.5848
G1 X43.806 Y28.155 E2.6614
G1 X43.206 Y28.155 E2.6805
G1 X43.206 Y30.565 E2.7572
G1 X42.606 Y30.565 E2.7763
G1 X42.606 Y28.155 E2.8529
G1 X42.006 Y28.155 E2.8720
G1 X42.006 Y30.565 E2.9486
G1 X41.406 Y30.565 E2.9677
G1 X41.406 Y28.155 E3.0444
G1 X40.806 Y28.155 E3.0635
G1 X40.806 Y30.565 E3.1401
G1 X40.206 Y30.565 E3.1592
G1 X40.206 Y28.155 E3.2358
G1 X39.606 Y28.155 E3.2549
G1 X39.606 Y30.565 E3.3316
G1 X39.006 Y30.565 E3.3507
G1 X39.006 Y28.155 E3.4273
G1 X38.406 Y28.155 E3.4464
G1 X38.406 Y30.565 E3.5230
G1 X37.806 Y30.565 E3.5421
G1 X37.806 Y28.155 E3.6188
G1 X37.206 Y28.155 E3.6379
G1 X37.206 Y30.565 E3.7145
G1 X36.606 Y30.565 E3.7336
G1 X36.606 Y28.155 E3.8102
G1 X36.006 Y28.155 E3.8293
G1 X36.006 Y30.565 E3.9060
G1 X35.406 Y30.565 E3.9251
G1 X35.406 Y28.155 E4.0017
G1 X34.806 Y28.155 E4.0208
G1 X34.806 Y30.565 E4.0974
G1 X34.206 Y30.565 E4.1165
G1 X34.206 Y28.155 E4.1932
G1 X33.606 Y28.155 E4.2123
G1 X33.606 Y30.565 E4.2889
G1 X33.006 Y30.565 E4.3080
G1 X33.006 Y28.155 E4.3846
G1 X32.406 Y28.155 E4.4037
G1 X32.406 Y30.565 E4.4804
G1 X31.806 Y30.565 E4.4995
G1 X31.806 Y28.155 E4.5761
G1 X31.206 Y28.155 E4.5952
G1 X31.206 Y30.565 E4.6718
G1 X30.606 Y30.565 E4.6909
G1 X30.606 Y28.155 E4.7676
G1 X30.006 Y28.155 E4.7867
G1 X30.006 Y30.565 E4.8633
G1 X29.406 Y30.565 E4.8824
G1 X29.406 Y28.155 E4.9590
G1 X28.806 Y28.155 E4.9781
G1 X28.806 Y30.565 E5.0548
G1 X28.206 Y30.565 E5.0739
G1 X28.206 Y28.155 E5.1505
G1 X27.606 Y28.155 E5.1696
G1 X27.606 Y30.565 E5.2462
G1 X27.006 Y30.565 E5.2653
G1 X27.006 Y28.155 E5.3420
G1 X26.406 Y28.155 E5.3611
G1 X26.406 Y30.565 E5.4377
G1 X25.806 Y30.565 E5.4568
G1 X25.806 Y28.155 E5.5334
G1 X25.206 Y28.155 E5.5525
G1 X25.206 Y30.565 E5.6292
G1 X24.606 Y30.565 E5.6483
G1 X24.606 Y28.155 E5.7249
G1 X24.006 Y28.155 E5.7440
G1 X24.006 Y30.565 E5.8206
G1 X23.406 Y30.565 E5.8397
G1 X23.406 Y28.155 E5.9164
G1 X22.806 Y28.155 E5.9355
G1 X22.806 Y30.565 E6.0121
G1 X22.206 Y30.565 E6.0312
G1 X22.206 Y28.155 E6.1078
G1 X21.606 Y28.155 E6.1269
G1 X21.606 Y30.565 E6.2036
G92 E0.0000
G1 E-0.5000 F1200
	feature outer perimeter
G1 Z1.050 F1000
G1 X21.369 Y27.855 F4800
G1 X21.106 Y27.855
G1 X21.106 Y24.865
G1 Z0.300 F1000
G1 E0.0000 F1200
G92 E0.0000
G1 X21.106 Y21.855 E0.0957 F750
G1 X60.506 Y21.855 E1.3489
G1 X60.506 Y24.865 E1.4446
G1 X21.106 Y24.865 E2.6977
	feature infill
G1 X21.606 Y24.565 F4800
G92 E0.0000
G1 X21.606 Y22.155 E0.0767 F750
G1 X22.206 Y22.155 E0.0957
G1 X22.206 Y24.565 E0.1724
G1 X22.806 Y24.565 E0.1915
G1 X22.806 Y22.155 E0.2681
G1 X23.406 Y22.155 E0.2872
G1 X23.406 Y24.565 E0.3638
G1 X24.006 Y24.565 E0.3829
G1 X24.006 Y22.155 E0.4596
G1 X24.606 Y22.155 E0.4787
G1 X24.606 Y24.565 E0.5553
G1 X25.206 Y24.565 E0.5744
G1 X25.206 Y22.155 E0.6510
G1 X25.806 Y22.155 E0.6701
G1 X25.806 Y24.565 E0.7468
G1 X26.406 Y24.565 E0.7659
G1 X26.406 Y22.155 E0.8425
G1 X27.006 Y22.155 E0.8616
G1 X27.006 Y24.565 E0.9382
G1 X27.606 Y24.565 E0.9573
G1 X27.606 Y22.155 E1.0340
G1 X28.206 Y22.155 E1.0531
G1 X28.206 Y24.565 E1.1297
G1 X28.806 Y24.565 E1.1488
G1 X28.806 Y22.155 E1.2254
G1 X29.406 Y22.155 E1.2445
G1 X29.406 Y24.565 E1.3212
G1 X30.006 Y24.565 E1.3403
G1 X30.006 Y22.155 E1.4169
G1 X30.606 Y22.155 E1.4360
G1 X30.606 Y24.565 E1.5126
G1 X31.206 Y24.565 E1.5317
G1 X31.206 Y22.155 E1.6084
G1 X31.806 Y22.155 E1.6275
G1 X31.806 Y24.565 E1.7041
G1 X32.406 Y24.565 E1.7232
G1 X32.406 Y22.155 E1.7998
G1 X33.006 Y22.155 E1.8189
G1 X33.006 Y24.565 E1.8956
G1 X33.606 Y24.565 E1.9147
G1 X33.606 Y22.155 E1.9913
G1 X34.206 Y22.155 E2.0104
G1 X34.206 Y24.565 E2.0870
G1 X34.806 Y24.565 E2.1061
G1 X34.806 Y22.155 E2.1828
G1 X35.406 Y22.155 E2.2019
G1 X35.406 Y24.565 E2.2785
G1 X36.006 Y24.565 E2.2976
G1 X36.006 Y22.155 E2.3742
G1 X36.606 Y22.155 E2.3933
G1 X36.606 Y24.565 E2.4700
G1 X37.206 Y24.565 E2.4891
G1 X37.206 Y22.155 E2.5657
G1 X37.806 Y22.155 E2.5848
G1 X37.806 Y24.565 E2.6614
G1 X38.406 Y24.565 E2.6805
G1 X38.406 Y22.155 E2.7572
G1 X39.006 Y22.155 E2.7763
G1 X39.006 Y24.565 E2.8529
G1 X39.606 Y24.565 E2.8720
G1 X39.606 Y22.155 E2.9486
G1 X40.206 Y22.155 E2.9677
G1 X40.206 Y24.565 E3.0444
G1 X40.806 Y24.565 E3.0635
G1 X40.806 Y22.155 E3.1401
G1 X41.406 Y22.155 E3.1592
G1 X41.406 Y24.565 E3.2358
G1 X42.006 Y24.565 E3.2549
G1 X42.006 Y22.155 E3.3316
G1 X42.606 Y22.155 E3.3507
G1 X42.606 Y24.565 E3.4273
G1 X43.206 Y24.565 E3.4464
G1 X43.206 Y22.155 E3.5230
G1 X43.806 Y22.155 E3.5421
G1 X43.806 Y24.565 E3.6188
G1 X44.406 Y24.565 E3.6379
G1 X44.406 Y22.155 E3.7145
G1 X45.006 Y22.155 E3.7336
G1 X45.006 Y24.565 E3.8102
G1 X45.606 Y24.565 E3.8293
G1 X45.606 Y22.155 E3.9060
G1 X46.206 Y22.155 E3.9251
G1 X46.206 Y24.565 E4.0017
G1 X46.806 Y24.565 E4.0208
G1 X46.806 Y22.155 E4.0974
G1 X47.406 Y22.155 E4.1165
G1 X47.406 Y24.565 E4.1932
G1 X48.006 Y24.565 E4.2123
G1 X48.006 Y22.155 E4.2889
G1 X48.606 Y22.155 E4.3080
G1 X48.606 Y24.565 E4.3846
G1 X49.206 Y24.565 E4.4037
G1 X49.206 Y22.155 E4.4804
G1 X49.806 Y22.155 E4.4995
G1 X49.806 Y24.565 E4.5761
G1 X50.406 Y24.565 E4.5952
G1 X50.406 Y22.155 E4.6718
G1 X51.006 Y22.155 E4.6909
G1 X51.006 Y24.565 E4.7676
G1 X51.606 Y24.565 E4.7867
G1 X51.606 Y22.155 E4.8633
G1 X52.206 Y22.155 E4.8824
G1 X52.206 Y24.565 E4.9590
G1 X52.806 Y24.565 E4.9781
G1 X52.806 Y22.155 E5.0548
G1 X53.406 Y22.155 E5.0739
G1 X53.406 Y24.565 E5.1505
G1 X54.006 Y24.565 E5.1696
G1 X54.006 Y22.155 E5.2462
G1 X54.606 Y22.155 E5.2653
G1 X54.606 Y24.565 E5.3420
G1 X55.206 Y24.565 E5.3611
G1 X55.206 Y22.155 E5.4377
G1 X55.806 Y22.155 E5.4568
G1 X55.806 Y24.565 E5.5334
G1 X56.406 Y24.565 E5.5525
G1 X56.406 Y22.155 E5.6292
G1 X57.006 Y22.155 E5.6483
G1 X57.006 Y24.565 E5.7249
G1 X57.606 Y24.565 E5.7440
G1 X57.606 Y22.155 E5.8206
G1 X58.206 Y22.155 E5.8397
G1 X58.206 Y24.565 E5.9164
G1 X58.806 Y24.565 E5.9355
G1 X58.806 Y22.155 E6.0121
G1 X59.406 Y22.155 E6.0312
G1 X59.406 Y24.565 E6.1078
G1 X60.006 Y24.565 E6.1269
G1 X60.006 Y22.155 E6.2036
G92 E0.0000
G1 E-0.5000 F1200
	feature outer perimeter
G1 Z1.050 F1000
G1 X60.052 Y21.855 F4800
G1 X60.506 Y21.855
G1 X60.506 Y18.865
G1 Z0.300 F1000
G1 E0.0000 F1200
G92 E0.0000
G1 X21.106 Y18.865 E1.2531 F750
G1 X21.106 Y15.855 E1.3489
G1 X60.506 Y15.855 E2.6020
G1 X60.506 Y18.865 E2.6977
	feature infill
G1 X60.006 Y16.155 F4800
G92 E0.0000
G1 X60.006 Y18.565 E0.0767 F750
G1 X59.406 Y18.565 E0.0957
G1 X59.406 Y16.155 E0.1724
G1 X58.806 Y16.155 E0.1915
G1 X58.806 Y18.565 E0.2681
G1 X58.206 Y18.565 E0.2872
G1 X58.206 Y16.155 E0.3638
G1 X57.606 Y16.155 E0.3829
G1 X57.606 Y18.565 E0.4596
G1 X57.006 Y18.565 E0.4787
G1 X57.006 Y16.155 E0.5553
G1 X56.406 Y16.155 E0.5744
G1 X56.406 Y18.565 E0.6510
G1 X55.806 Y18.565 E0.6701
G1 X55.806 Y16.155 E0.7468
G1 X55.206 Y16.155 E0.7659
G1 X55.206 Y18.565 E0.8425
G1 X54.606 Y18.565 E0.8616
G1 X54.606 Y16.155 E0.9382
G1 X54.006 Y16.155 E0.9573
G1 X54.006 Y18.565 E1.0340
G1 X53.406 Y18.565 E1.0531
G1 X53.406 Y16.155 E1.1297
G1 X52.806 Y16.155 E1.1488
G1 X52.806 Y18.565 E1.2254
G1 X52.206 Y18.565 E1.2445
G1 X52.206 Y16.155 E1.3212
G1 X51.606 Y16.155 E1.3403
G1 X51.606 Y18.565 E1.4169
G1 X51.006 Y18.565 E1.4360
G1 X51.006 Y16.155 E1.5126
G1 X50.406 Y16.155 E1.5317
G1 X50.406 Y18.565 E1.6084
G1 X49.806 Y18.565 E1.6275
G1 X49.806 Y16.155 E1.7041
G1 X49.206 Y16.155 E1.7232
G1 X49.206 Y18.565 E1.7998
G1 X48.606 Y18.565 E1.8189
G1 X48.606 Y16.155 E1.8956
G1 X48.006 Y16.155 E1.9147
G1 X48.006 Y18.565 E1.9913
G1 X47.406 Y18.565 E2.0104
G1 X47.406 Y16.155 E2.0870
G1 X46.806 Y16.155 E2.1061
G1 X46.806 Y18.565 E2.1828
G1 X46.206 Y18.565 E2.2019
G1 X46.206 Y16.155 E2.2785
G1 X45.606 Y16.155 E2.2976
G1 X45.606 Y18.565 E2.3742
G1 X45.006 Y18.565 E2.3933
G1 X45.006 Y16.155 E2.4700
G1 X44.406 Y16.155 E2.4891
G1 X44.406 Y18.565 E2.5657
G1 X43.806 Y18.565 E2.5848
G1 X43.806 Y16.155 E2.6614
G1 X43.206 Y16.155 E2.6805
G1 X43.206 Y18.565 E2.7572
G1 X42.606 Y18.565 E2.7763
G1 X42.606 Y16.155 E2.8529
G1 X42.006 Y16.155 E2.8720
G1 X42.006 Y18.565 E2.9486
G1 X41.406 Y18.565 E2.9677
G1 X41.406 Y16.155 E3.0444
G1 X40.806 Y16.155 E3.0635
G1 X40.806 Y18.565 E3.1401
G1 X40.206 Y18.565 E3.1592
G1 X40.206 Y16.155 E3.2358
G1 X39.606 Y16.155 E3.2549
G1 X39.606 Y18.565 E3.3316
G1 X39.006 Y18.565 E3.3507
G1 X39.006 Y16.155 E3.4273
G1 X38.406 Y16.155 E3.4464
G1 X38.406 Y18.565 E3.5230
G1 X37.806 Y18.565 E3.5421
G1 X37.806 Y16.155 E3.6188
G1 X37.206 Y16.155 E3.6379
G1 X37.206 Y18.565 E3.7145
G1 X36.606 Y18.565 E3.7336
G1 X36.606 Y16.155 E3.8102
G1 X36.006 Y16.155 E3.8293
G1 X36.006 Y18.565 E3.9060
G1 X35.406 Y18.565 E3.9251
G1 X35.406 Y16.155 E4.0017
G1 X34.806 Y16.155 E4.0208
G1 X34.806 Y18.565 E4.0974
G1 X34.206 Y18.565 E4.1165
G1 X34.206 Y16.155 E4.1932
G1 X33.606 Y16.155 E4.2123
G1 X33.606 Y18.565 E4.2889
G1 X33.006 Y18.565 E4.3080
G1 X33.006 Y16.155 E4.3846
G1 X32.406 Y16.155 E4.4037
G1 X32.406 Y18.565 E4.4804
G1 X31.806 Y18.565 E4.4995
G1 X31.806 Y16.155 E4.5761
G1 X31.206 Y16.155 E4.5952
G1 X31.206 Y18.565 E4.6718
G1 X30.606 Y18.565 E4.6909
G1 X30.606 Y16.155 E4.7676
G1 X30.006 Y16.155 E4.7867
G1 X30.006 Y18.565 E4.8633
G1 X29.406 Y18.565 E4.8824
G1 X29.406 Y16.155 E4.9590
G1 X28.806 Y16.155 E4.9781
G1 X28.806 Y18.565 E5.0548
G1 X28.206 Y18.565 E5.0739
G1 X28.206 Y16.155 E5.1505
G1 X27.606 Y16.155 E5.1696
G1 X27.606 Y18.565 E5.2462
G1 X27.006 Y18.565 E5.2653
G1 X27.006 Y16.155 E5.3420
G1 X26.406 Y16.155 E5.3611
G1 X26.406 Y18.565 E5.4377
G1 X25.806 Y18.565 E5.4568
G1 X25.806 Y16.155 E5.5334
G1 X25.206 Y16.155 E5.5525
G1 X25.206 Y18.565 E5.6292
G1 X24.606 Y18.565 E5.6483
G1 X24.606 Y16.155 E5.7249
G1 X24.006 Y16.155 E5.7440
G1 X24.006 Y18.565 E5.8206
G1 X23.406 Y18.565 E5.8397
G1 X23.406 Y16.155 E5.9164
G1 X22.806 Y16.155 E5.9355
G1 X22.806 Y18.565 E6.0121
G1 X22.206 Y18.565 E6.0312
G1 X22.206 Y16.155 E6.1078
G1 X21.606 Y16.155 E6.1269
G1 X21.606 Y18.565 E6.2036
G92 E0.0000
G1 E-0.5000 F1200
	layer 3, Z = 0.450
	feature outer perimeter
G1 Z1.050 F1000
G1 X21.106 Y18.865 F4800
G1 Z0.450 F1000
G1 E0.0000 F1200
G92 E0.0000
G1 X21.106 Y15.855 E0.0957 F750
G1 X60.506 Y15.855 E1.3489
G1 X60.506 Y18.865 E1.4446
G1 X21.106 Y18.865 E2.6977
	feature infill
G1 X21.606 Y18.565 F4800
G92 E0.0000
G1 X21.606 Y16.155 E0.0767 F750
G1 X22.206 Y16.155 E0.0957
G1 X22.206 Y18.565 E0.1724
G1 X22.806 Y18.565 E0.1915
G1 X22.806 Y16.155 E0.2681
G1 X23.406 Y16.155 E0.2872
G1 X23.406 Y18.565 E0.3638
G1 X24.006 Y18.565 E0.3829
G1 X24.006 Y16.155 E0.4596
G1 X24.606 Y16.155 E0.4787
G1 X24.606 Y18.565 E0.5553
G1 X25.206 Y18.565 E0.5744
G1 X25.206 Y16.155 E0.6510
G1 X25.806 Y16.155 E0.6701
G1 X25.806 Y18.565 E0.7468
G1 X26.406 Y18.565 E0.7659
G1 X26.406 Y16.155 E0.8425
G1 X27.006 Y16.155 E0.8616
G1 X27.006 Y18.565 E0.9382
G1 X27.606 Y18.565 E0.9573
G1 X27.606 Y16.155 E1.0340
G1 X28.206 Y16.155 E1.0531
G1 X28.206 Y18.565 E1.1297
G1 X28.806 Y18.565 E1.1488
G1 X28.806 Y16.155 E1.2254
G1 X29.406 Y16.155 E1.2445
G1 X29.406 Y18.565 E1.3212
G1 X30.006 Y18.565 E1.3403
G1 X30.006 Y16.155 E1.4169
G1 X30.606 Y16.155 E1.4360
G1 X30.606 Y18.565 E1.5126
G1 X31.206 Y18.565 E1.5317
G1 X31.206 Y16.155 E1.6084
G1 X31.806 Y16.155 E1.6275
G1 X31.806 Y18.565 E1.7041
G1 X32.406 Y18.565 E1.7232
G1 X32.406 Y16.155 E1.7998
G1 X33.006 Y16.155 E1.8189
G1 X33.006 Y18.565 E1.8956
G1 X33.606 Y18.565 E1.9147
G1 X33.606 Y16.155 E1.9913
G1 X34.206 Y16.155 E2.0104
G1 X34.206 Y18.565 E2.0870
G1 X34.806 Y18.565 E2.1061
G1 X34.806 Y16.155 E2.1828
G1 X35.406 Y16.155 E2.2019
G1 X35.406 Y18.565 E2.2785
G1 X36.006 Y18.565 E2.2976
G1 X36.006 Y16.155 E2.3742
G1 X36.606 Y16.155 E2.3933
G1 X36.606 Y18.565 E2.4700
G1 X37.206 Y18.565 E2.4891
G1 X37.206 Y16.155 E2.5657
G1 X37.806 Y16.155 E2.5848
G1 X37.806 Y18.565 E2.6614
G1 X38.406 Y18.565 E2.6805
G1 X38.406 Y16.155 E2.7572
G1 X39.006 Y16.155 E2.7763
G1 X39.006 Y18.565 E2.8529
G1 X39.606 Y18.565 E2.8720
G1 X39.606 Y16.155 E2.9486
G1 X40.206 Y16.155 E2.9677
G1 X40.206 Y18.565 E3.0444
G1 X40.806 Y18.565 E3.0635
G1 X40.806 Y16.155 E3.1401
G1 X41.406 Y16.155 E3.1592
G1 X41.406 Y18.565 E3.2358
G1 X42.006 Y18.565 E3.2549
G1 X42.006 Y16.155 E3.3316
G1 X42.606 Y16.155 E3.3507
G1 X42.606 Y18.565 E3.4273
G1 X43.206 Y18.565 E3.4464
G1 X43.206 Y16.155 E3.5230
G1 X43.806 Y16.155 E3.5421
G1 X43.806 Y18.565 E3.6188
G1 X44.406 Y18.565 E3.6379
G1 X44.406 Y16.155 E3.7145
G1 X45.006 Y16.155 E3.7336
G1 X45.006 Y18.565 E3.8102
G1 X45.606 Y18.565 E3.8293
G1 X45.606 Y16.155 E3.9060
G1 X46.206 Y16.155 E3.9251
G1 X46.206 Y18.565 E4.0017
G1 X46.806 Y18.565 E4.0208
G1 X46.806 Y16.155 E4.0974
G1 X47.406 Y16.155 E4.1165
G1 X47.406 Y18.565 E4.1932
G1 X48.006 Y18.565 E4.2123
G1 X48.006 Y16.155 E4.2889
G1 X48.606 Y16.155 E4.3080
G1 X48.606 Y18.565 E4.3846
G1 X49.206 Y18.565 E4.4037
G1 X49.206 Y16.155 E4.4804
G1 X49.806 Y16.155 E4.4995
G1 X49.806 Y18.565 E4.5761
G1 X50.406 Y18.565 E4.5952
G1 X50.406 Y16.155 E4.6718
G1 X51.006 Y16.155 E4.6909
G1 X51.006 Y18.565 E4.7676
G1 X51.606 Y18.565 E4.7867
G1 X51.606 Y16.155 E4.8633
G1 X52.206 Y16.155 E4.8824
G1 X52.206 Y18.565 E4.9590
G1 X52.806 Y18.565 E4.9781
G1 X52.806 Y16.155 E5.0548
G1 X53.406 Y16.155 E5.0739
G1 X53.406 Y18.565 E5.1505
G1 X54.006 Y18.565 E5.1696
G1 X54.006 Y16.155 E5.2462
G1 X54.606 Y16.155 E5.2653
G1 X54.606 Y18.565 E5.3420
G1 X55.206 Y18.565 E5.3611
G1 X55.206 Y16.155 E5.4377
G1 X55.806 Y16.155 E5.4568
G1 X55.806 Y18.565 E5.5334
G1 X56.406 Y18.565 E5.5525
G1 X56.406 Y16.155 E5.6292
G1 X57.006 Y16.155 E5.6483
G1 X57.006 Y18.565 E5.7249
G1 X57.606 Y18.565 E5.7440
G1 X57.606 Y16.155 E5.8206
G1 X58.206 Y16.155 E5.8397
G1 X58.206 Y18.565 E5.9164
G1 X58.806 Y18.565 E5.9355
G1 X58.806 Y16.155 E6.0121
G1 X59.406 Y16.155 E6.0312
G1 X59.406 Y18.565 E6.1078
G1 X60.006 Y18.565 E6.1269
G1 X60.006 Y16.155 E6.2036
G92 E0.0000
G1 E-0.5000 F1200
	feature outer perimeter
G1 Z1.200 F1000
G1 X60.244 Y18.865 F4800
G1 X60.506 Y18.865
G1 X60.506 Y21.855
G1 Z0.450 F1000
G1 E0.0000 F1200
G92 E0.0000
G1 X60.506 Y24.865 E0.0957 F750
G1 X21.106 Y24.865 E1.3489
G1 X21.106 Y21.855 E1.4446
G1 X60.506 Y21.855 E2.6977
	feature infill
G1 X60.006 Y22.155 F4800
G92 E0.0000
G1 X60.006 Y24.565 E0.0767 F750
G1 X59.406 Y24.565 E0.0957
G1 X59.406 Y22.155 E0.1724
G1 X58.806 Y22.155 E0.1915
G1 X58.806 Y24.565 E0.2681
G1 X58.206 Y24.565 E0.2872
G1 X58.206 Y22.155 E0.3638
G1 X57.606 Y22.155 E0.3829
G1 X57.606 Y24.565 E0.4596
G1 X57.006 Y24.565 E0.4787
G1 X57.006 Y22.155 E0.5553
G1 X56.406 Y22.155 E0.5744
G1 X56.406 Y24.565 E0.6510
G1 X55.806 Y24.565 E0.6701
G1 X55.806 Y22.155 E0.7468
G1 X55.206 Y22.155 E0.7659
G1 X55.206 Y24.565 E0.8425
G1 X54.606 Y24.565 E0.8616
G1 X54.606 Y22.155 E0.9382
G1 X54.006 Y22.155 E0.9573
G1 X54.006 Y24.565 E1.0340
G1 X53.406 Y24.565 E1.0531
G1 X53.406 Y22.155 E1.1297
G1 X52.806 Y22.155 E1.1488
G1 X52.806 Y24.565 E1.2254
G1 X52.206 Y24.565 E1.2445
G1 X52.206 Y22.155 E1.3212
G1 X51.606 Y22.155 E1.3403
G1 X51.606 Y24.565 E1.4169
G1 X51.006 Y24.565 E1.4360
G1 X51.006 Y22.155 E1.5126
G1 X50.406 Y22.155 E1.5317
G1 X50.406 Y24.565 E1.6084
G1 X49.806 Y24.565 E1.6275
G1 X49.806 Y22.155 E1.7041
G1 X49.206 Y22.155 E1.7232
G1 X49.206 Y24.565 E1.7998
G1 X48.606 Y24.565 E1.8189
G1 X48.606 Y22.155 E1.8956
G1 X48.006 Y22.155 E1.9147
G1 X48.006 Y24.565 E1.9913
G1 X47.406 Y24.565 E2.0104
G1 X47.406 Y22.155 E2.0870
G1 X46.806 Y22.155 E2.1061
G1 X46.806 Y24.565 E2.1828
G1 X46.206 Y24.565 E2.2019
G1 X46.206 Y22.155 E2.2785
G1 X45.606 Y22.155 E2.2976
G1 X45.606 Y24.565 E2.3742
G1 X45.006 Y24.565 E2.3933
G1 X45.006 Y22.155 E2.4700
G1 X44.406 Y22.155 E2.4891
G1 X44.406 Y24.565 E2.5657
G1 X43.806 Y24.565 E2.5848
G1 X43.806 Y22.155 E2.6614
G1 X43.206 Y22.155 E2.6805
G1 X43.206 Y24.565 E2.7572
G1 X42.606 Y24.565 E2.7763
G1 X42.606 Y22.155 E2.8529
G1 X42.006 Y22.155 E2.8720
G1 X42.006 Y24.565 E2.9486
G1 X41.406 Y24.565 E2.9677
G1 X41.406 Y22.155 E3.0444
G1 X40.806 Y22.155 E3.0635
G1 X40.806 Y24.565 E3.1401
G1 X40.206 Y24.565 E3.1592
G1 X40.206 Y22.155 E3.2358
G1 X39.606 Y22.155 E3.2549
G1 X39.606 Y24.565 E3.3316
G1 X39.006 Y24.565 E3.3507
G1 X39.006 Y22.155 E3.4273
G1 X38.406 Y22.155 E3.4464
G1 X38.406 Y24.565 E3.5230
G1 X37.806 Y24.565 E3.5421
G1 X37.806 Y22.155 E3.6188
G1 X37.206 Y22.155 E3.6379
G1 X37.206 Y24.565 E3.7145
G1 X36.606 Y24.565 E3.7336
G1 X36.606 Y22.155 E3.8102
G1 X36.006 Y22.155 E3.8293
G1 X36.006 Y24.565 E3.9060
G1 X35.406 Y24.565 E3.9251
G1 X35.406 Y22.155 E4.0017
G1 X34.806 Y22.155 E4.0208
G1 X34.806 Y24.565 E4.0974
G1 X34.206 Y24.565 E4.1165
G1 X34.206 Y22.155 E4.1932
G1 X33.606 Y22.155 E4.2123
G1 X33.606 Y24.565 E4.2889
G1 X33.006 Y24.565 E4.3080
G1 X33.006 Y22.155 E4.3846
G1 X32.406 Y22.155 E4.4037
G1 X32.406 Y24.565 E4.4804
G1 X31.806 Y24.565 E4.4995
G1 X31.806 Y22.155 E4.5761
G1 X31.206 Y22.155 E4.5952
G1 X31.206 Y24.565 E4.6718
G1 X30.606 Y24.565 E4.6909
G1 X30.606 Y22.155 E4.7676
G1 X30.006 Y22.155 E4.7867
G1 X30.006 Y24.565 E4.8633
G1 X29.406 Y24.565 E4.8824
G1 X29.406 Y22.155 E4.9590
G1 X28.806 Y22.155 E4.9781
G1 X28.806 Y24.565 E5.0548
G1 X28.206 Y24.565 E5.0739
G1 X28.206 Y22.155 E5.1505
G1 X27.606 Y22.155 E5.1696
G1 X27.606 Y24.565 E5.2462
G1 X27.006 Y24.565 E5.2653
G1 X27.006 Y22.155 E5.3420
G1 X26.406 Y22.155 E5.3611
G1 X26.406 Y24.565 E5.4377
G1 X25.806 Y24.565 E5.4568
G1 X25.806 Y22.155 E5.5334
G1 X25.206 Y22.155 E5.5525
G1 X25.206 Y24.565 E5.6292
G1 X24.606 Y24.565 E5.6483
G1 X24.606 Y22.155 E5.7249
G1 X24.006 Y22.155 E5.7440
G1 X24.006 Y24.565 E5.8206
G1 X23.406 Y24.565 E5.8397
G1 X23.406 Y22.155 E5.9164
G1 X22.806 Y22.155 E5.9355
G1 X22.806 Y24.565 E6.0121
G1 X22.206 Y24.565 E6.0312
G1 X22.206 Y22.155 E6.1078
G1 X21.606 Y22.155 E6.1269
G1 X21.606 Y24.565 E6.2036
G92 E0.0000
G1 E-0.5000 F1200
	feature outer perimeter
G1 Z1.200 F1000
G1 X21.561 Y24.865 F4800
G1 X21.106 Y24.865
G1 X21.106 Y27.855
G1 Z0.450 F1000
G1 E0.0000 F1200
G92 E0.0000
G1 X60.506 Y27.855 E1.2531 F750
G1 X60.506 Y30.865 E1.3489
G1 X21.106 Y30.865 E2.6020
G1 X21.106 Y27.855 E2.6977
	feature infill
[truncated: 15,745 more rows]
